# Supplementary material for: Reactivity of Square Planar Pt(II) Complexes Toward Acidic Moieties as H+, M+, and [ML]+ (M = Ag, Au)
Source: Chemistry. 2025 Sep 17;31(59):e02370. doi: 10.1002/chem.202502370 (PMC12548521; doi:10.1002/chem.202502370)
Supplement: Supplementary file 2 — Supporting Information [file CHEM-31-e02370-s002.zip]

Archive with 1 entries (1 files):
- structures.cif
