# Supplementary material for: Reactivity of Square Planar Pt(II) Complexes Toward Acidic Moieties as H+, M+, and [ML]+ (M = Ag, Au)
Source: Chemistry. 2025 Sep 17;31(59):e02370. doi: 10.1002/chem.202502370 (PMC12548521; doi:10.1002/chem.202502370)
Supplement: Supplementary file 2 — Supporting Information [file CHEM-31-e02370-s002.zip › structures.cif]

 
data_1_AMT1187
 
_audit_creation_method            SHELXL-2013
_chemical_name_systematic
;
 ?
;
_chemical_name_common             ?
_chemical_melting_point           ?
_chemical_formula_moiety          'C36 H26 N O2 P Pt, C H2 Cl2'
_chemical_formula_sum
 'C37 H28 Cl2 N O2 P Pt'
_chemical_formula_weight          815.56
 
loop_
 _atom_type_symbol
 _atom_type_description
 _atom_type_scat_dispersion_real
 _atom_type_scat_dispersion_imag
 _atom_type_scat_source
 'C'  'C'   0.0033   0.0016
 'International Tables Vol C Tables 4.2.6.8 and 6.1.1.4'
 'H'  'H'   0.0000   0.0000
 'International Tables Vol C Tables 4.2.6.8 and 6.1.1.4'
 'N'  'N'   0.0061   0.0033
 'International Tables Vol C Tables 4.2.6.8 and 6.1.1.4'
 'O'  'O'   0.0106   0.0060
 'International Tables Vol C Tables 4.2.6.8 and 6.1.1.4'
 'P'  'P'   0.1023   0.0942
 'International Tables Vol C Tables 4.2.6.8 and 6.1.1.4'
 'Pt'  'Pt'  -1.7033   8.3905
 'International Tables Vol C Tables 4.2.6.8 and 6.1.1.4'
 'Cl'  'Cl'   0.1484   0.1585
 'International Tables Vol C Tables 4.2.6.8 and 6.1.1.4'
 
_space_group_crystal_system       monoclinic
_space_group_IT_number            14
_space_group_name_H-M_alt         'P 21/n'
_space_group_name_Hall            '-P 2yn'
 
_shelx_space_group_comment
;
The symmetry employed for this shelxl refinement is uniquely defined
by the following loop, which should always be used as a source of
symmetry information in preference to the above space-group names.
They are only intended as comments.
;
 
loop_
 _space_group_symop_operation_xyz
 'x, y, z'
 '-x+1/2, y+1/2, -z+1/2'
 '-x, -y, -z'
 'x-1/2, -y-1/2, z-1/2'
 
_cell_length_a                    9.32842(16)
_cell_length_b                    16.0093(3)
_cell_length_c                    20.9697(4)
_cell_angle_alpha                 90
_cell_angle_beta                  90.3715(17)
_cell_angle_gamma                 90
_cell_volume                      3131.58(9)
_cell_formula_units_Z             4
_cell_measurement_temperature     100(2)
_cell_measurement_reflns_used     13182
_cell_measurement_theta_min       3.1620
_cell_measurement_theta_max       28.1930
 
_exptl_crystal_description        plate
_exptl_crystal_colour             'clear pale green'
_exptl_crystal_density_meas       ?
_exptl_crystal_density_method     ?
_exptl_crystal_density_diffrn     1.730
_exptl_crystal_F_000              1600
_exptl_transmission_factor_min    ?
_exptl_transmission_factor_max    ?
_exptl_crystal_size_max           0.370
_exptl_crystal_size_mid           0.320
_exptl_crystal_size_min           0.050
_exptl_absorpt_coefficient_mu     4.738
_shelx_estimated_absorpt_T_min    ?
_shelx_estimated_absorpt_T_max    ?
_exptl_absorpt_correction_type    multi-scan
_exptl_absorpt_correction_T_min   0.47402
_exptl_absorpt_correction_T_max   1.00000
_exptl_absorpt_process_details
;
CrysAlisPro 1.171.39.44a (Rigaku Oxford Diffraction, 2018)
Empirical absorption correction using spherical harmonics,
 implemented in SCALE3 ABSPACK scaling algorithm.
;
 
_exptl_special_details
;
 ?
;
 
_diffrn_ambient_temperature       100(2)
_diffrn_radiation_wavelength      0.71073
_diffrn_radiation_type            MoK\a
_diffrn_source                    'fine-focus sealed X-ray tube'
_diffrn_measurement_device_type   'Xcalibur, Sapphire3'
_diffrn_measurement_method        '\w scans'
_diffrn_detector_area_resol_mean  16.0655
_diffrn_reflns_number             30952
_diffrn_reflns_av_unetI/netI      0.0362
_diffrn_reflns_av_R_equivalents   0.0405
_diffrn_reflns_limit_h_min        -12
_diffrn_reflns_limit_h_max        12
_diffrn_reflns_limit_k_min        -20
_diffrn_reflns_limit_k_max        19
_diffrn_reflns_limit_l_min        -27
_diffrn_reflns_limit_l_max        26
_diffrn_reflns_theta_min          2.702
_diffrn_reflns_theta_max          28.434
_diffrn_reflns_theta_full         25.000
_diffrn_measured_fraction_theta_max   0.858
_diffrn_measured_fraction_theta_full  0.999
_diffrn_reflns_Laue_measured_fraction_max    0.858
_diffrn_reflns_Laue_measured_fraction_full   0.999
_diffrn_reflns_point_group_measured_fraction_max   0.858
_diffrn_reflns_point_group_measured_fraction_full  0.999
_reflns_number_total              6772
_reflns_number_gt                 5849
_reflns_threshold_expression      'I > 2\s(I)'
_reflns_Friedel_coverage          0.000
_reflns_Friedel_fraction_max      .
_reflns_Friedel_fraction_full     .
 
_reflns_special_details
;
 Reflections were merged by SHELXL according to the crystal
 class for the calculation of statistics and refinement.
 
 _reflns_Friedel_fraction is defined as the number of unique
 Friedel pairs measured divided by the number that would be
 possible theoretically, ignoring centric projections and
 systematic absences.
;
 
_computing_data_collection        'CrysAlisPro 1.171.39.44a (Rigaku OD, 2018)'
_computing_cell_refinement        'CrysAlisPro 1.171.39.44a (Rigaku OD, 2018)'
_computing_data_reduction         'CrysAlisPro 1.171.39.44a (Rigaku OD, 2018)'
_computing_structure_solution     ?
_computing_structure_refinement   'SHELXL-2013 (Sheldrick, 2013)'
_computing_molecular_graphics     ?
_computing_publication_material   ?
 
_refine_special_details
;
 ?
;
_refine_ls_structure_factor_coef  Fsqd
_refine_ls_matrix_type            full
_refine_ls_weighting_scheme       calc
_refine_ls_weighting_details
'w=1/[\s^2^(Fo^2^)+(0.0225P)^2^+4.0054P] where P=(Fo^2^+2Fc^2^)/3'
_atom_sites_solution_primary      ?
_atom_sites_solution_secondary    ?
_atom_sites_solution_hydrogens    geom
_refine_ls_hydrogen_treatment     constr
_refine_ls_extinction_method      none
_refine_ls_extinction_coef        .
_refine_ls_number_reflns          6772
_refine_ls_number_parameters      397
_refine_ls_number_restraints      0
_refine_ls_R_factor_all           0.0356
_refine_ls_R_factor_gt            0.0268
_refine_ls_wR_factor_ref          0.0574
_refine_ls_wR_factor_gt           0.0535
_refine_ls_goodness_of_fit_ref    1.028
_refine_ls_restrained_S_all       1.028
_refine_ls_shift/su_max           0.002
_refine_ls_shift/su_mean          0.000
 
loop_
 _atom_site_label
 _atom_site_type_symbol
 _atom_site_fract_x
 _atom_site_fract_y
 _atom_site_fract_z
 _atom_site_U_iso_or_equiv
 _atom_site_adp_type
 _atom_site_occupancy
 _atom_site_site_symmetry_order
 _atom_site_calc_flag
 _atom_site_refinement_flags_posn
 _atom_site_refinement_flags_adp
 _atom_site_refinement_flags_occupancy
 _atom_site_disorder_assembly
 _atom_site_disorder_group
Pt Pt 0.72368(2) 0.18013(2) 0.02732(2) 0.01354(5) Uani 1 1 d . . . . .
P P 0.64114(9) 0.30759(5) 0.01104(4) 0.01334(17) Uani 1 1 d . . . . .
N N 0.7994(3) 0.06041(16) 0.05092(13) 0.0182(6) Uani 1 1 d . . . . .
O1 O 0.8924(2) 0.24073(14) 0.07560(10) 0.0166(5) Uani 1 1 d . . . . .
O2 O 1.0162(2) 0.32803(15) 0.13570(11) 0.0226(5) Uani 1 1 d . . . . .
C1 C 0.7706(4) 0.0034(2) 0.00417(17) 0.0221(8) Uani 1 1 d . . . . .
C2 C 0.8363(4) -0.0747(2) 0.00472(18) 0.0273(8) Uani 1 1 d . . . . .
H2 H 0.8188 -0.1130 -0.0290 0.033 Uiso 1 1 calc R U . . .
C3 C 0.9260(4) -0.0961(2) 0.05393(18) 0.0294(9) Uani 1 1 d . . . . .
H3 H 0.9742 -0.1484 0.0538 0.035 Uiso 1 1 calc R U . . .
C4 C 0.9459(4) -0.0409(2) 0.10390(18) 0.0260(8) Uani 1 1 d . . . . .
H4 H 1.0031 -0.0566 0.1396 0.031 Uiso 1 1 calc R U . . .
C5 C 0.8821(3) 0.0376(2) 0.10196(16) 0.0200(7) Uani 1 1 d . . . . .
C6 C 0.6672(4) 0.0322(2) -0.04365(15) 0.0190(7) Uani 1 1 d . . . . .
C7 C 0.6127(3) 0.1139(2) -0.03634(15) 0.0166(7) Uani 1 1 d . . . . .
C8 C 0.5070(4) 0.1389(2) -0.08000(15) 0.0215(8) Uani 1 1 d . . . . .
H8 H 0.4655 0.1928 -0.0759 0.026 Uiso 1 1 calc R U . . .
C9 C 0.4607(4) 0.0870(2) -0.12937(16) 0.0256(8) Uani 1 1 d . . . . .
H9 H 0.3889 0.1059 -0.1583 0.031 Uiso 1 1 calc R U . . .
C10 C 0.5185(4) 0.0085(2) -0.13650(17) 0.0278(9) Uani 1 1 d . . . . .
H10 H 0.4886 -0.0262 -0.1709 0.033 Uiso 1 1 calc R U . . .
C11 C 0.6193(4) -0.0195(2) -0.09381(17) 0.0257(8) Uani 1 1 d . . . . .
H11 H 0.6573 -0.0743 -0.0980 0.031 Uiso 1 1 calc R U . . .
C12 C 0.8961(4) 0.0941(2) 0.15756(15) 0.0191(7) Uani 1 1 d . . . . .
C13 C 0.7797(4) 0.1366(2) 0.18156(16) 0.0210(7) Uani 1 1 d . . . . .
H13 H 0.6895 0.1331 0.1604 0.025 Uiso 1 1 calc R U . . .
C14 C 0.7934(4) 0.1847(2) 0.23685(17) 0.0255(8) Uani 1 1 d . . . . .
H14 H 0.7128 0.2135 0.2533 0.031 Uiso 1 1 calc R U . . .
C15 C 0.9252(4) 0.1903(2) 0.26765(17) 0.0302(9) Uani 1 1 d . . . . .
H15 H 0.9351 0.2232 0.3051 0.036 Uiso 1 1 calc R U . . .
C16 C 1.0417(4) 0.1479(3) 0.24379(18) 0.0307(9) Uani 1 1 d . . . . .
H16 H 1.1318 0.1518 0.2649 0.037 Uiso 1 1 calc R U . . .
C17 C 1.0285(4) 0.0997(2) 0.18927(17) 0.0268(8) Uani 1 1 d . . . . .
H17 H 1.1093 0.0704 0.1733 0.032 Uiso 1 1 calc R U . . .
C18 C 0.6509(3) 0.36430(19) 0.08682(15) 0.0151(7) Uani 1 1 d . . . . .
C19 C 0.7695(4) 0.3554(2) 0.12760(15) 0.0171(7) Uani 1 1 d . . . . .
C20 C 0.7713(4) 0.3984(2) 0.18555(16) 0.0217(7) Uani 1 1 d . . . . .
H20 H 0.8522 0.3933 0.2130 0.026 Uiso 1 1 calc R U . . .
C21 C 0.6576(4) 0.4482(2) 0.20380(16) 0.0227(8) Uani 1 1 d . . . . .
H21 H 0.6591 0.4754 0.2441 0.027 Uiso 1 1 calc R U . . .
C22 C 0.5417(4) 0.4582(2) 0.16298(15) 0.0214(7) Uani 1 1 d . . . . .
H22 H 0.4638 0.4929 0.1749 0.026 Uiso 1 1 calc R U . . .
C23 C 0.5396(4) 0.4172(2) 0.10458(15) 0.0184(7) Uani 1 1 d . . . . .
H23 H 0.4610 0.4255 0.0763 0.022 Uiso 1 1 calc R U . . .
C24 C 0.9014(4) 0.3049(2) 0.11219(15) 0.0168(7) Uani 1 1 d . . . . .
C25 C 0.7436(3) 0.3690(2) -0.04526(15) 0.0148(7) Uani 1 1 d . . . . .
C26 C 0.7793(3) 0.4519(2) -0.03386(15) 0.0201(7) Uani 1 1 d . . . . .
H26 H 0.7528 0.4774 0.0052 0.024 Uiso 1 1 calc R U . . .
C27 C 0.8535(4) 0.4979(2) -0.07922(17) 0.0246(8) Uani 1 1 d . . . . .
H27 H 0.8773 0.5546 -0.0712 0.030 Uiso 1 1 calc R U . . .
C28 C 0.8924(4) 0.4609(2) -0.13598(16) 0.0247(8) Uani 1 1 d . . . . .
H28 H 0.9422 0.4923 -0.1673 0.030 Uiso 1 1 calc R U . . .
C29 C 0.8589(4) 0.3780(2) -0.14724(16) 0.0238(8) Uani 1 1 d . . . . .
H29 H 0.8867 0.3525 -0.1861 0.029 Uiso 1 1 calc R U . . .
C30 C 0.7853(4) 0.3320(2) -0.10249(15) 0.0196(7) Uani 1 1 d . . . . .
H30 H 0.7629 0.2751 -0.1106 0.024 Uiso 1 1 calc R U . . .
C31 C 0.4551(3) 0.32057(19) -0.01253(15) 0.0143(7) Uani 1 1 d . . . . .
C32 C 0.4133(4) 0.3680(2) -0.06514(15) 0.0189(7) Uani 1 1 d . . . . .
H32 H 0.4834 0.3952 -0.0904 0.023 Uiso 1 1 calc R U . . .
C33 C 0.2687(4) 0.3755(2) -0.08063(17) 0.0226(8) Uani 1 1 d . . . . .
H33 H 0.2401 0.4070 -0.1169 0.027 Uiso 1 1 calc R U . . .
C34 C 0.1666(4) 0.3371(2) -0.04327(17) 0.0232(8) Uani 1 1 d . . . . .
H34 H 0.0679 0.3433 -0.0536 0.028 Uiso 1 1 calc R U . . .
C35 C 0.2067(4) 0.2894(2) 0.00922(17) 0.0211(7) Uani 1 1 d . . . . .
H35 H 0.1362 0.2632 0.0349 0.025 Uiso 1 1 calc R U . . .
C36 C 0.3514(4) 0.2805(2) 0.02369(16) 0.0183(7) Uani 1 1 d . . . . .
H36 H 0.3798 0.2467 0.0588 0.022 Uiso 1 1 calc R U . . .
Cl1 Cl 0.92200(12) 0.27135(7) -0.30487(5) 0.0420(3) Uani 1 1 d . . . . .
Cl2 Cl 0.78304(14) 0.15201(8) -0.22046(5) 0.0524(3) Uani 1 1 d . . . . .
C37 C 0.7884(4) 0.1939(2) -0.29774(18) 0.0290(9) Uani 1 1 d . . . . .
H37A H 0.6938 0.2185 -0.3084 0.035 Uiso 1 1 calc R U . . .
H37B H 0.8075 0.1485 -0.3286 0.035 Uiso 1 1 calc R U . . .
 
loop_
 _atom_site_aniso_label
 _atom_site_aniso_U_11
 _atom_site_aniso_U_22
 _atom_site_aniso_U_33
 _atom_site_aniso_U_23
 _atom_site_aniso_U_13
 _atom_site_aniso_U_12
Pt 0.01397(7) 0.01093(7) 0.01574(7) -0.00009(5) 0.00089(5) -0.00080(5)
P 0.0136(4) 0.0125(4) 0.0139(4) 0.0005(3) 0.0001(3) -0.0007(3)
N 0.0179(14) 0.0103(14) 0.0266(15) 0.0049(11) 0.0056(12) -0.0003(11)
O1 0.0161(11) 0.0152(12) 0.0185(12) -0.0012(9) -0.0018(9) -0.0032(9)
O2 0.0170(13) 0.0256(14) 0.0251(13) -0.0006(10) -0.0062(10) -0.0064(10)
C1 0.0237(18) 0.0134(17) 0.0291(19) -0.0011(14) 0.0101(16) -0.0041(14)
C2 0.030(2) 0.0158(18) 0.036(2) -0.0014(16) 0.0109(18) -0.0025(16)
C3 0.029(2) 0.0167(19) 0.043(2) 0.0047(17) 0.0090(18) 0.0039(16)
C4 0.0228(19) 0.0197(19) 0.036(2) 0.0083(16) 0.0027(16) 0.0041(15)
C5 0.0170(17) 0.0179(18) 0.0252(18) 0.0070(14) 0.0060(14) -0.0020(14)
C6 0.0220(17) 0.0172(18) 0.0177(16) -0.0005(13) 0.0067(14) -0.0052(14)
C7 0.0167(17) 0.0171(17) 0.0161(16) -0.0022(13) 0.0015(14) -0.0064(13)
C8 0.0252(19) 0.0209(19) 0.0185(17) -0.0039(14) 0.0024(15) -0.0019(15)
C9 0.026(2) 0.029(2) 0.0217(18) -0.0026(15) -0.0027(16) -0.0084(16)
C10 0.034(2) 0.026(2) 0.0236(19) -0.0092(16) 0.0042(17) -0.0153(17)
C11 0.031(2) 0.0158(18) 0.030(2) -0.0081(15) 0.0077(17) -0.0061(15)
C12 0.0215(18) 0.0153(17) 0.0204(17) 0.0086(13) 0.0020(14) -0.0017(14)
C13 0.0212(18) 0.0218(19) 0.0201(18) 0.0034(14) 0.0002(14) -0.0026(15)
C14 0.033(2) 0.0220(19) 0.0214(19) 0.0058(15) 0.0020(16) -0.0024(16)
C15 0.042(2) 0.030(2) 0.0186(19) 0.0076(16) -0.0060(17) -0.0097(18)
C16 0.030(2) 0.034(2) 0.028(2) 0.0151(18) -0.0107(17) -0.0110(18)
C17 0.0222(19) 0.028(2) 0.030(2) 0.0145(16) -0.0011(16) -0.0012(16)
C18 0.0177(17) 0.0112(16) 0.0165(16) 0.0032(13) 0.0029(13) -0.0037(13)
C19 0.0216(18) 0.0131(16) 0.0167(16) 0.0034(13) 0.0025(14) -0.0041(14)
C20 0.0270(19) 0.0210(18) 0.0170(17) 0.0006(14) -0.0010(15) -0.0050(15)
C21 0.033(2) 0.0200(19) 0.0155(17) -0.0034(14) 0.0040(15) -0.0056(16)
C22 0.0282(19) 0.0139(17) 0.0222(18) -0.0003(14) 0.0097(15) -0.0002(15)
C23 0.0224(18) 0.0134(17) 0.0194(17) -0.0002(13) 0.0003(14) 0.0001(14)
C24 0.0198(18) 0.0167(17) 0.0140(16) 0.0038(13) 0.0002(14) -0.0038(14)
C25 0.0122(15) 0.0170(17) 0.0151(16) 0.0022(13) -0.0010(13) 0.0003(13)
C26 0.0232(18) 0.0162(17) 0.0210(17) 0.0009(14) 0.0050(15) 0.0003(14)
C27 0.0270(19) 0.0161(18) 0.031(2) 0.0037(15) 0.0041(16) -0.0023(15)
C28 0.0193(18) 0.032(2) 0.0229(18) 0.0107(16) 0.0008(15) -0.0046(16)
C29 0.0225(19) 0.034(2) 0.0145(17) -0.0009(15) 0.0012(15) -0.0028(16)
C30 0.0159(17) 0.0242(19) 0.0187(17) -0.0010(14) 0.0011(14) -0.0053(14)
C31 0.0164(16) 0.0127(16) 0.0139(16) -0.0037(12) -0.0005(13) -0.0011(13)
C32 0.0216(18) 0.0167(18) 0.0185(17) -0.0021(13) 0.0000(14) -0.0011(14)
C33 0.0215(18) 0.0209(19) 0.0255(19) 0.0001(15) -0.0050(15) 0.0038(15)
C34 0.0169(18) 0.0210(19) 0.032(2) -0.0071(15) -0.0041(15) 0.0033(14)
C35 0.0206(18) 0.0157(17) 0.0270(19) -0.0054(14) 0.0058(15) -0.0026(14)
C36 0.0210(18) 0.0142(17) 0.0198(17) -0.0004(13) 0.0013(14) -0.0011(14)
Cl1 0.0431(6) 0.0526(7) 0.0304(5) -0.0146(5) 0.0082(5) -0.0201(5)
Cl2 0.0684(8) 0.0478(7) 0.0411(6) 0.0073(5) 0.0152(6) 0.0057(6)
C37 0.0218(19) 0.034(2) 0.031(2) -0.0085(17) -0.0039(16) 0.0000(16)
 
_geom_special_details
;
 All esds (except the esd in the dihedral angle between two l.s. planes)
 are estimated using the full covariance matrix.  The cell esds are taken
 into account individually in the estimation of esds in distances, angles
 and torsion angles; correlations between esds in cell parameters are only
 used when they are defined by crystal symmetry.  An approximate (isotropic)
 treatment of cell esds is used for estimating esds involving l.s. planes.
;
 
loop_
 _geom_bond_atom_site_label_1
 _geom_bond_atom_site_label_2
 _geom_bond_distance
 _geom_bond_site_symmetry_2
 _geom_bond_publ_flag
Pt C7 1.990(3) . ?
Pt N 2.101(3) . ?
Pt O1 2.103(2) . ?
Pt P 2.2067(8) . ?
P C31 1.813(3) . ?
P C25 1.813(3) . ?
P C18 1.832(3) . ?
N C1 1.365(4) . ?
N C5 1.365(4) . ?
O1 C24 1.284(4) . ?
O2 C24 1.233(4) . ?
C1 C2 1.393(5) . ?
C1 C6 1.461(5) . ?
C2 C3 1.368(5) . ?
C2 H2 0.9500 . ?
C3 C4 1.382(5) . ?
C3 H3 0.9500 . ?
C4 C5 1.391(5) . ?
C4 H4 0.9500 . ?
C5 C12 1.481(5) . ?
C6 C11 1.409(5) . ?
C6 C7 1.413(5) . ?
C7 C8 1.399(5) . ?
C8 C9 1.394(5) . ?
C8 H8 0.9500 . ?
C9 C10 1.376(5) . ?
C9 H9 0.9500 . ?
C10 C11 1.369(5) . ?
C10 H10 0.9500 . ?
C11 H11 0.9500 . ?
C12 C13 1.379(5) . ?
C12 C17 1.402(5) . ?
C13 C14 1.397(5) . ?
C13 H13 0.9500 . ?
C14 C15 1.388(5) . ?
C14 H14 0.9500 . ?
C15 C16 1.377(6) . ?
C15 H15 0.9500 . ?
C16 C17 1.384(5) . ?
C16 H16 0.9500 . ?
C17 H17 0.9500 . ?
C18 C23 1.392(4) . ?
C18 C19 1.402(5) . ?
C19 C20 1.397(5) . ?
C19 C24 1.509(5) . ?
C20 C21 1.383(5) . ?
C20 H20 0.9500 . ?
C21 C22 1.384(5) . ?
C21 H21 0.9500 . ?
C22 C23 1.389(4) . ?
C22 H22 0.9500 . ?
C23 H23 0.9500 . ?
C25 C26 1.389(5) . ?
C25 C30 1.396(4) . ?
C26 C27 1.390(5) . ?
C26 H26 0.9500 . ?
C27 C28 1.380(5) . ?
C27 H27 0.9500 . ?
C28 C29 1.384(5) . ?
C28 H28 0.9500 . ?
C29 C30 1.379(5) . ?
C29 H29 0.9500 . ?
C30 H30 0.9500 . ?
C31 C36 1.391(4) . ?
C31 C32 1.393(4) . ?
C32 C33 1.391(5) . ?
C32 H32 0.9500 . ?
C33 C34 1.381(5) . ?
C33 H33 0.9500 . ?
C34 C35 1.389(5) . ?
C34 H34 0.9500 . ?
C35 C36 1.388(5) . ?
C35 H35 0.9500 . ?
C36 H36 0.9500 . ?
Cl1 C37 1.766(4) . ?
Cl2 C37 1.755(4) . ?
C37 H37A 0.9900 . ?
C37 H37B 0.9900 . ?
 
loop_
 _geom_angle_atom_site_label_1
 _geom_angle_atom_site_label_2
 _geom_angle_atom_site_label_3
 _geom_angle
 _geom_angle_site_symmetry_1
 _geom_angle_site_symmetry_3
 _geom_angle_publ_flag
C7 Pt N 81.07(12) . . ?
C7 Pt O1 162.41(11) . . ?
N Pt O1 93.33(10) . . ?
C7 Pt P 102.07(10) . . ?
N Pt P 175.25(8) . . ?
O1 Pt P 84.67(6) . . ?
C31 P C25 105.53(14) . . ?
C31 P C18 102.81(15) . . ?
C25 P C18 105.82(15) . . ?
C31 P Pt 118.72(11) . . ?
C25 P Pt 114.66(11) . . ?
C18 P Pt 107.99(10) . . ?
C1 N C5 119.4(3) . . ?
C1 N Pt 112.1(2) . . ?
C5 N Pt 128.1(2) . . ?
C24 O1 Pt 134.6(2) . . ?
N C1 C2 120.7(3) . . ?
N C1 C6 114.1(3) . . ?
C2 C1 C6 125.2(3) . . ?
C3 C2 C1 119.9(3) . . ?
C3 C2 H2 120.1 . . ?
C1 C2 H2 120.1 . . ?
C2 C3 C4 119.3(3) . . ?
C2 C3 H3 120.3 . . ?
C4 C3 H3 120.3 . . ?
C3 C4 C5 120.0(3) . . ?
C3 C4 H4 120.0 . . ?
C5 C4 H4 120.0 . . ?
N C5 C4 120.3(3) . . ?
N C5 C12 120.0(3) . . ?
C4 C5 C12 119.6(3) . . ?
C11 C6 C7 120.8(3) . . ?
C11 C6 C1 122.2(3) . . ?
C7 C6 C1 117.0(3) . . ?
C8 C7 C6 116.5(3) . . ?
C8 C7 Pt 130.4(3) . . ?
C6 C7 Pt 112.3(2) . . ?
C9 C8 C7 122.0(3) . . ?
C9 C8 H8 119.0 . . ?
C7 C8 H8 119.0 . . ?
C10 C9 C8 120.4(3) . . ?
C10 C9 H9 119.8 . . ?
C8 C9 H9 119.8 . . ?
C11 C10 C9 119.7(3) . . ?
C11 C10 H10 120.1 . . ?
C9 C10 H10 120.1 . . ?
C10 C11 C6 120.6(3) . . ?
C10 C11 H11 119.7 . . ?
C6 C11 H11 119.7 . . ?
C13 C12 C17 119.2(3) . . ?
C13 C12 C5 121.5(3) . . ?
C17 C12 C5 119.0(3) . . ?
C12 C13 C14 120.4(3) . . ?
C12 C13 H13 119.8 . . ?
C14 C13 H13 119.8 . . ?
C15 C14 C13 119.9(4) . . ?
C15 C14 H14 120.1 . . ?
C13 C14 H14 120.1 . . ?
C16 C15 C14 119.8(4) . . ?
C16 C15 H15 120.1 . . ?
C14 C15 H15 120.1 . . ?
C15 C16 C17 120.6(3) . . ?
C15 C16 H16 119.7 . . ?
C17 C16 H16 119.7 . . ?
C16 C17 C12 120.0(4) . . ?
C16 C17 H17 120.0 . . ?
C12 C17 H17 120.0 . . ?
C23 C18 C19 119.1(3) . . ?
C23 C18 P 120.1(2) . . ?
C19 C18 P 120.9(2) . . ?
C20 C19 C18 119.0(3) . . ?
C20 C19 C24 116.5(3) . . ?
C18 C19 C24 124.5(3) . . ?
C21 C20 C19 121.4(3) . . ?
C21 C20 H20 119.3 . . ?
C19 C20 H20 119.3 . . ?
C20 C21 C22 119.5(3) . . ?
C20 C21 H21 120.2 . . ?
C22 C21 H21 120.2 . . ?
C21 C22 C23 119.8(3) . . ?
C21 C22 H22 120.1 . . ?
C23 C22 H22 120.1 . . ?
C22 C23 C18 121.1(3) . . ?
C22 C23 H23 119.4 . . ?
C18 C23 H23 119.4 . . ?
O2 C24 O1 122.2(3) . . ?
O2 C24 C19 117.4(3) . . ?
O1 C24 C19 120.4(3) . . ?
C26 C25 C30 119.0(3) . . ?
C26 C25 P 122.2(2) . . ?
C30 C25 P 118.7(2) . . ?
C25 C26 C27 120.5(3) . . ?
C25 C26 H26 119.7 . . ?
C27 C26 H26 119.7 . . ?
C28 C27 C26 119.9(3) . . ?
C28 C27 H27 120.1 . . ?
C26 C27 H27 120.1 . . ?
C27 C28 C29 119.9(3) . . ?
C27 C28 H28 120.1 . . ?
C29 C28 H28 120.1 . . ?
C30 C29 C28 120.6(3) . . ?
C30 C29 H29 119.7 . . ?
C28 C29 H29 119.7 . . ?
C29 C30 C25 120.1(3) . . ?
C29 C30 H30 119.9 . . ?
C25 C30 H30 119.9 . . ?
C36 C31 C32 119.4(3) . . ?
C36 C31 P 117.8(2) . . ?
C32 C31 P 122.8(3) . . ?
C33 C32 C31 119.9(3) . . ?
C33 C32 H32 120.1 . . ?
C31 C32 H32 120.1 . . ?
C34 C33 C32 120.0(3) . . ?
C34 C33 H33 120.0 . . ?
C32 C33 H33 120.0 . . ?
C33 C34 C35 120.7(3) . . ?
C33 C34 H34 119.6 . . ?
C35 C34 H34 119.6 . . ?
C36 C35 C34 119.1(3) . . ?
C36 C35 H35 120.5 . . ?
C34 C35 H35 120.5 . . ?
C35 C36 C31 120.8(3) . . ?
C35 C36 H36 119.6 . . ?
C31 C36 H36 119.6 . . ?
Cl2 C37 Cl1 111.8(2) . . ?
Cl2 C37 H37A 109.3 . . ?
Cl1 C37 H37A 109.3 . . ?
Cl2 C37 H37B 109.3 . . ?
Cl1 C37 H37B 109.3 . . ?
H37A C37 H37B 107.9 . . ?
 
_refine_diff_density_max    1.280
_refine_diff_density_min   -1.385
_refine_diff_density_rms    0.126
 
_shelxl_version_number 2013-4
 
_shelx_res_file
;
 
TITL amt1187 in P2(1)/n
REM P2(1)/n (#14 in standard setting)
CELL 0.71073   9.328422  16.009337  20.969666  90.0000  90.3715  90.0000
ZERR    4.00   0.000165   0.000269   0.000364   0.0000   0.0017   0.0000
LATT  1
SYMM -x+1/2, y+1/2,-z+1/2
SFAC C H N O P Pt Cl
UNIT 148 112 4 8 4 4 8
 
L.S. 14
BOND $H
FMAP 2
PLAN 10
list 4
acta 50
temp -173
 
WGHT    0.022500    4.005400
FVAR       1.79115
PT    6    0.723681    0.180131    0.027321    11.00000    0.01397    0.01093 =
         0.01574   -0.00009    0.00089   -0.00080
P     5    0.641141    0.307587    0.011044    11.00000    0.01360    0.01254 =
         0.01390    0.00051    0.00008   -0.00074
N     3    0.799371    0.060413    0.050924    11.00000    0.01789    0.01027 =
         0.02655    0.00487    0.00559   -0.00030
O1    4    0.892390    0.240733    0.075596    11.00000    0.01605    0.01517 =
         0.01852   -0.00124   -0.00184   -0.00324
O2    4    1.016186    0.328026    0.135697    11.00000    0.01701    0.02556 =
         0.02508   -0.00056   -0.00621   -0.00640
C1    1    0.770628    0.003418    0.004167    11.00000    0.02375    0.01342 =
         0.02914   -0.00111    0.01014   -0.00405
C2    1    0.836279   -0.074698    0.004723    11.00000    0.03023    0.01583 =
         0.03596   -0.00140    0.01086   -0.00255
AFIX  43
H2    2    0.818785   -0.113049   -0.029010    11.00000   -1.20000
AFIX   0
C3    1    0.926022   -0.096131    0.053930    11.00000    0.02857    0.01675 =
         0.04294    0.00472    0.00903    0.00390
AFIX  43
H3    2    0.974198   -0.148410    0.053753    11.00000   -1.20000
AFIX   0
C4    1    0.945866   -0.040936    0.103901    11.00000    0.02280    0.01975 =
         0.03563    0.00829    0.00271    0.00406
AFIX  43
H4    2    1.003078   -0.056620    0.139581    11.00000   -1.20000
AFIX   0
C5    1    0.882071    0.037583    0.101956    11.00000    0.01704    0.01786 =
         0.02523    0.00696    0.00603   -0.00198
C6    1    0.667233    0.032175   -0.043653    11.00000    0.02201    0.01722 =
         0.01772   -0.00052    0.00674   -0.00522
C7    1    0.612680    0.113942   -0.036344    11.00000    0.01669    0.01707 =
         0.01613   -0.00219    0.00152   -0.00637
C8    1    0.506963    0.138871   -0.080001    11.00000    0.02523    0.02088 =
         0.01852   -0.00394    0.00240   -0.00193
AFIX  43
H8    2    0.465487    0.192779   -0.075859    11.00000   -1.20000
AFIX   0
C9    1    0.460698    0.086992   -0.129372    11.00000    0.02645    0.02855 =
         0.02165   -0.00261   -0.00267   -0.00845
AFIX  43
H9    2    0.388868    0.105921   -0.158260    11.00000   -1.20000
AFIX   0
C10   1    0.518522    0.008475   -0.136502    11.00000    0.03351    0.02648 =
         0.02356   -0.00916    0.00425   -0.01532
AFIX  43
H10   2    0.488645   -0.026157   -0.170892    11.00000   -1.20000
AFIX   0
C11   1    0.619311   -0.019505   -0.093805    11.00000    0.03102    0.01578 =
         0.03037   -0.00814    0.00771   -0.00614
AFIX  43
H11   2    0.657263   -0.074275   -0.098048    11.00000   -1.20000
AFIX   0
C12   1    0.896058    0.094074    0.157564    11.00000    0.02151    0.01530 =
         0.02042    0.00865    0.00202   -0.00170
C13   1    0.779651    0.136592    0.181563    11.00000    0.02119    0.02176 =
         0.02007    0.00344    0.00020   -0.00264
AFIX  43
H13   2    0.689539    0.133148    0.160360    11.00000   -1.20000
AFIX   0
C14   1    0.793448    0.184683    0.236853    11.00000    0.03326    0.02201 =
         0.02138    0.00580    0.00195   -0.00241
AFIX  43
H14   2    0.712760    0.213515    0.253338    11.00000   -1.20000
AFIX   0
C15   1    0.925198    0.190266    0.267650    11.00000    0.04166    0.03028 =
         0.01858    0.00757   -0.00601   -0.00968
AFIX  43
H15   2    0.935055    0.223212    0.305102    11.00000   -1.20000
AFIX   0
C16   1    1.041661    0.147922    0.243786    11.00000    0.02970    0.03429 =
         0.02789    0.01513   -0.01071   -0.01096
AFIX  43
H16   2    1.131790    0.151839    0.264927    11.00000   -1.20000
AFIX   0
C17   1    1.028499    0.099712    0.189265    11.00000    0.02223    0.02794 =
         0.03023    0.01454   -0.00110   -0.00123
AFIX  43
H17   2    1.109258    0.070426    0.173316    11.00000   -1.20000
AFIX   0
C18   1    0.650873    0.364299    0.086816    11.00000    0.01766    0.01115 =
         0.01646    0.00320    0.00292   -0.00375
C19   1    0.769525    0.355356    0.127604    11.00000    0.02156    0.01306 =
         0.01668    0.00335    0.00253   -0.00413
C20   1    0.771266    0.398361    0.185547    11.00000    0.02704    0.02096 =
         0.01704    0.00058   -0.00104   -0.00503
AFIX  43
H20   2    0.852217    0.393283    0.212994    11.00000   -1.20000
AFIX   0
C21   1    0.657598    0.448183    0.203795    11.00000    0.03266    0.01995 =
         0.01550   -0.00341    0.00403   -0.00557
AFIX  43
H21   2    0.659062    0.475367    0.244065    11.00000   -1.20000
AFIX   0
C22   1    0.541699    0.458161    0.162979    11.00000    0.02823    0.01393 =
         0.02215   -0.00033    0.00975   -0.00021
AFIX  43
H22   2    0.463764    0.492908    0.174868    11.00000   -1.20000
AFIX   0
C23   1    0.539642    0.417227    0.104578    11.00000    0.02245    0.01343 =
         0.01941   -0.00024    0.00029    0.00008
AFIX  43
H23   2    0.460991    0.425487    0.076270    11.00000   -1.20000
AFIX   0
C24   1    0.901420    0.304882    0.112185    11.00000    0.01978    0.01667 =
         0.01395    0.00383    0.00024   -0.00383
C25   1    0.743592    0.368995   -0.045255    11.00000    0.01220    0.01702 =
         0.01507    0.00220   -0.00102    0.00032
C26   1    0.779289    0.451919   -0.033858    11.00000    0.02319    0.01616 =
         0.02100    0.00088    0.00503    0.00033
AFIX  43
H26   2    0.752809    0.477442    0.005231    11.00000   -1.20000
AFIX   0
C27   1    0.853484    0.497860   -0.079224    11.00000    0.02702    0.01614 =
         0.03074    0.00372    0.00410   -0.00231
AFIX  43
H27   2    0.877307    0.554597   -0.071167    11.00000   -1.20000
AFIX   0
C28   1    0.892449    0.460873   -0.135978    11.00000    0.01930    0.03179 =
         0.02287    0.01070    0.00084   -0.00463
AFIX  43
H28   2    0.942242    0.492273   -0.167253    11.00000   -1.20000
AFIX   0
C29   1    0.858857    0.377978   -0.147240    11.00000    0.02253    0.03433 =
         0.01452   -0.00088    0.00117   -0.00283
AFIX  43
H29   2    0.886742    0.352491   -0.186146    11.00000   -1.20000
AFIX   0
C30   1    0.785262    0.332030   -0.102491    11.00000    0.01595    0.02420 =
         0.01872   -0.00096    0.00112   -0.00528
AFIX  43
H30   2    0.762882    0.275116   -0.110634    11.00000   -1.20000
AFIX   0
C31   1    0.455148    0.320570   -0.012534    11.00000    0.01637    0.01269 =
         0.01389   -0.00370   -0.00052   -0.00113
C32   1    0.413310    0.367982   -0.065136    11.00000    0.02161    0.01672 =
         0.01846   -0.00213    0.00005   -0.00112
AFIX  43
H32   2    0.483445    0.395173   -0.090391    11.00000   -1.20000
AFIX   0
C33   1    0.268715    0.375457   -0.080632    11.00000    0.02145    0.02087 =
         0.02554    0.00005   -0.00500    0.00381
AFIX  43
H33   2    0.240121    0.406982   -0.116928    11.00000   -1.20000
AFIX   0
C34   1    0.166632    0.337058   -0.043266    11.00000    0.01695    0.02097 =
         0.03173   -0.00711   -0.00413    0.00330
AFIX  43
H34   2    0.067909    0.343341   -0.053588    11.00000   -1.20000
AFIX   0
C35   1    0.206721    0.289370    0.009221    11.00000    0.02055    0.01573 =
         0.02700   -0.00544    0.00575   -0.00261
AFIX  43
H35   2    0.136172    0.263176    0.034855    11.00000   -1.20000
AFIX   0
C36   1    0.351356    0.280524    0.023694    11.00000    0.02098    0.01416 =
         0.01980   -0.00036    0.00131   -0.00105
AFIX  43
H36   2    0.379808    0.246697    0.058781    11.00000   -1.20000
AFIX   0
CL1   7    0.921996    0.271354   -0.304874    11.00000    0.04307    0.05261 =
         0.03038   -0.01465    0.00823   -0.02007
CL2   7    0.783044    0.152011   -0.220458    11.00000    0.06841    0.04782 =
         0.04106    0.00732    0.01520    0.00570
C37   1    0.788366    0.193875   -0.297741    11.00000    0.02180    0.03438 =
         0.03079   -0.00855   -0.00391   -0.00001
AFIX  23
H37A  2    0.693828    0.218462   -0.308403    11.00000   -1.20000
H37B  2    0.807471    0.148497   -0.328613    11.00000   -1.20000
 
AFIX   0
HKLF 4
 
REM  amt1187 in P2(1)/n
REM R1 =  0.0268 for    5849 Fo > 4sig(Fo)  and  0.0356 for all    6772 data
REM    397 parameters refined using      0 restraints
 
END
 
WGHT      0.0214      4.2664
 
REM Highest difference peak  1.280,  deepest hole -1.385,  1-sigma level  0.126
Q1    1   0.7210  0.4610  0.0272  11.00000  0.05    1.28
Q2    1   0.8309  0.1797 -0.0848  11.00000  0.05    1.05
Q3    1   0.6610  0.1790 -0.0136  11.00000  0.05    0.93
Q4    1   0.7889  0.1813  0.0656  11.00000  0.05    0.78
Q5    1   0.8403  0.1791  0.0064  11.00000  0.05    0.77
Q6    1   0.6056  0.1821  0.0496  11.00000  0.05    0.69
Q7    1   0.6165  0.1320  0.0068  11.00000  0.05    0.67
Q8    1   0.7515  0.1514 -0.0235  11.00000  0.05    0.63
Q9    1   0.7386  0.2173 -0.0209  11.00000  0.05    0.60
Q10   1   0.9323  0.2391 -0.2783  11.00000  0.05    0.55
;
_shelx_res_checksum   86955
 
_shelx_hkl_file
;
   0   0   3 474.875 189.498   1
   0   0  -3 56.0454 42.2778   2
   0   0   3 128.034 86.4442   2
   0   0   3 185.533 160.662   6
   0   0   4 201101. 2501.54   1
   0   0  -4 207763. 2491.15   1
   0   0   4 196328. 1870.45   2
   0   0   4 190342. 2292.33   6
   0   0   5 194.635 266.933   1
   0   0  -5-271.713 220.453   6
   0   0   5-56.7607 146.380   2
   0   0   5 127.109 206.059   6
   0   0  -5 94.5677 147.139   2
   0   0  -5-206.611 129.891   4
   0   0   6 62385.2 1874.38   2
   0   0  -6 65144.3 2098.61   6
   0   0   6 63986.7 2117.79   6
   0   0   6 68001.5 2227.53   1
   0   0  -6 68650.7 1881.75   2
   0   0  -6 71990.6 1853.18   4
   0   0   7 203.341 249.428   1
   0   0   7 26.9469 233.263   6
   0   0  -7-110.049 155.408   4
   0   0   7-23.6094 136.785   2
   0   0  -7-68.3494 214.556   6
   0   0  -7-9.44426 126.417   2
   0   0   8 7003.90 667.210   6
   0   0   8 7178.50 515.055   2
   0   0  -8 7584.59 527.281   2
   0   0  -8 7158.32 655.082   6
   0   0   8 7043.90 696.697   1
   0   0  -8 8342.43 515.155   4
   0   0   9 448.848 279.215   1
   0   0  -9 216.799 124.702   4
   0   0   9-17.3377 144.255   2
   0   0   9 104.653 267.204   6
   0   0  -9 42.1627 132.230   2
   0   0  -9 228.631 273.651   6
   0   0 -10 5492.91 496.533   2
   0   0 -10 6860.64 689.922   6
   0   0 -10 6481.79 473.269   4
   0   0  10 5965.48 542.234   2
   0   0  10 6452.08 757.920   1
   0   0  10 6133.34 657.181   6
   0   0  11 56.1906 334.439   1
   0   0  11 55.3597 176.736   2
   0   0 -11 37.9779 145.670   2
   0   0  11-96.5871 285.378   6
   0   0 -11 408.287 267.807   6
   0   0 -11 116.861 128.636   4
   0   0 -12 34200.8 1264.49   4
   0   0  12 34251.2 1475.50   2
   0   0  12 36232.0 1777.66   6
   0   0 -12 33209.3 1430.20   2
   0   0 -12 34239.5 1701.11   6
   0   0  12 35141.9 1886.15   1
   0   0 -13 337.501 313.230   6
   0   0  13 716.844 405.167   1
   0   0 -13-96.8934 213.581   2
   0   0 -13 214.580 151.463   4
   0   0  13 211.240 176.466   2
   0   0 -14 41651.2 1437.06   4
   0   0 -14 42669.9 2023.71   6
   0   0  14 42495.3 1733.95   2
   0   0 -14 42965.3 1731.30   2
   0   0  14 42782.9 2247.32   1
   0   0 -15 435.136 322.138   2
   0   0 -15-38.6878 296.691   6
   0   0  15 343.533 245.496   2
   0   0  15 445.235 437.384   1
   0   0 -15 592.150 207.755   4
   0   0 -16 58677.0 2214.13   2
   0   0  16 63581.4 3023.07   1
   0   0 -16 60432.6 2607.90   6
   0   0  16 63070.5 2291.27   2
   0   0 -16 60142.1 1813.97   4
   0   0 -17 895.446 205.588   4
   0   0  17 762.741 351.947   2
   0   0  17 1146.48 588.049   1
   0   0 -17 806.170 449.599   6
   0   0 -17 557.944 282.536   2
   0   0  18 108339. 4218.21   1
   0   0  18 109489. 3305.66   2
   0   0 -18 108051. 3759.76   6
   0   0 -18 97875.5 3159.61   2
   0   0 -19 2293.76 580.144   6
   0   0  19 2166.44 743.446   1
   0   0  19 1784.18 412.940   2
   0   0  20 41036.0 2578.39   1
   0   0  20 42883.1 1911.13   2
   0   0 -20 40012.8 2209.43   6
   0   0  21 917.262 371.022   2
   0   0  21 687.098 668.209   1
   0   0 -21 596.972 387.023   6
   0   0 -22 17131.5 1425.31   6
   0   0  22 19470.7 1861.62   1
   0   0  23 541.937 640.991   1
   0   0 -23-200.112 379.331   6
   0   0  24 15421.7 1737.94   1
   0   0 -24 11267.3 1178.74   6
   0   0  25 115.521 581.126   1
   0  -1   3 44426.8 940.304   5
   0   1   3 51632.9 916.168   4
   0  -1   3 48023.3 871.171   2
   0   1   3 48583.6 908.534   6
   0  -1   3 48562.7 957.942   1
   0   1   3 45996.0 625.568   2
   0  -1   4 5901.10 420.553   5
   0  -1  -4-52.9787 88.7331   6
   0   1   4 6090.10 369.222   4
   0  -1  -4 2540.83 179.026   2
   0  -1   4 5468.56 342.956   2
   0   1  -4 6104.18 416.208   1
   0   1  -4 6219.57 371.992   2
   0   1   4 5505.57 265.011   2
   0   1   4 5751.07 384.501   6
   0  -1   4 5901.77 416.844   1
   0   1   5 34600.0 1254.13   6
   0  -1   5 36213.3 1154.31   2
   0  -1  -5 35637.5 1015.47   2
   0   1   5 35246.2 1163.20   4
   0   1   5 33869.5 1013.89   2
   0   1  -5 34487.9 1150.71   2
   0  -1   5 34854.1 1318.52   5
   0  -1  -5 27181.5 1063.65   4
   0   1  -5 35370.2 1285.50   1
   0  -1  -5 33826.4 1211.34   6
   0   1  -5 36491.3 1211.20   6
   0  -1   5 34704.8 1308.80   1
   0  -1  -6 143860. 3342.62   2
   0  -1   6 142067. 3501.84   2
   0   1  -6 138618. 3492.82   2
   0   1   6 138313. 3700.79   6
   0   1  -6 143884. 3620.47   6
   0   1   6 143242. 3335.97   2
   0  -1   6 148190. 3843.18   5
   0  -1  -6 139662. 3644.93   6
   0   1  -6 145865. 3787.58   1
   0   1   6 147665. 3494.17   4
   0  -1  -6 136355. 3455.98   4
   0  -1   6 142005. 3789.95   1
   0  -1  -7 1187.64 208.225   2
   0  -1  -7 1256.34 230.263   4
   0  -1   7 1259.51 247.418   2
   0  -1  -7 985.510 274.969   6
   0   1  -7 1051.87 242.535   2
   0   1  -7 582.915 219.773   6
   0   1   7 1048.17 183.586   2
   0  -1   7 946.090 303.855   1
   0   1   7 1364.46 300.190   1
   0   1   7 1227.53 231.487   4
   0   1   7 1177.88 282.528   6
   0  -1   7 1290.98 382.769   5
   0   1  -7 997.291 261.985   1
   0  -1  -8 172793. 4212.94   4
   0   1   8 165642. 4671.84   1
   0  -1   8 173764. 4761.24   5
   0   1  -8 178354. 4022.22   4
   0  -1  -8 163243. 4468.84   6
   0   1   8 169735. 4133.68   2
   0   1  -8 173794. 4309.78   2
   0  -1   8 171814. 4299.38   2
   0  -1  -8 171968. 4128.28   2
   0   1  -8 182243. 4720.23   1
   0   1   8 177982. 4615.58   6
   0   1  -8 171592. 4497.49   6
   0  -1   8 163320. 4676.38   1
   0   1   8 181597. 4265.98   4
   0   1   9 683.586 351.819   1
   0  -1   9 586.665 231.826   2
   0  -1  -9 955.004 235.036   4
   0   1   9 783.054 294.052   6
   0   1   9 699.221 192.464   2
   0   1  -9 889.036 178.279   4
   0  -1   9 820.602 384.271   1
   0   1  -9 417.255 170.735   2
   0   1  -9 738.375 324.032   1
   0   1  -9 1097.12 362.152   6
   0  -1  -9 552.516 276.936   6
   0  -1   9 613.174 294.719   5
   0  -1  -9 691.295 197.330   2
   0  -1 -10 96846.4 3154.19   6
   0   1 -10 103316. 3366.73   1
   0   1  10 96121.8 2763.60   2
   0  -1 -10 100282. 2775.40   2
   0  -1  10 100610. 2953.47   2
   0  -1  10 105440. 3501.86   5
   0   1  10 101849. 3259.99   6
   0  -1 -10 104305. 2819.50   4
   0   1 -10 102752. 3195.21   6
   0   1 -10 106220. 2656.47   4
   0   1  10 99400.2 3376.27   1
   0   1 -10 98994.8 2936.17   2
   0  -1  10 97877.3 3391.63   1
   0   1 -11 7423.25 738.870   6
   0  -1  11 7074.53 625.913   2
   0  -1  11 7371.66 854.914   5
   0   1  11 6815.36 718.257   6
   0  -1 -11 6077.94 689.596   6
   0   1  11 7533.14 587.705   2
   0  -1 -11 6306.80 527.326   4
   0   1 -11 6440.54 467.918   4
   0   1  11 7220.98 820.674   1
   0  -1 -11 7206.74 555.522   2
   0   1 -11 6215.96 584.772   2
   0  -1  11 7449.12 887.181   1
   0   1  12 227656. 5705.88   2
   0  -1 -12 250001. 5674.28   4
   0  -1  12 246950. 6746.72   5
   0  -1 -12 234664. 6229.40   6
   0   1 -12 233903. 6237.94   6
   0   1  12 226011. 6507.03   1
   0  -1 -12 231128. 5694.29   2
   0  -1  12 218996. 6515.96   1
   0   1  12 236349. 6380.23   6
   0   1 -12 248413. 5482.81   4
   0   1 -12 231078. 5883.38   2
   0  -1  12 231192. 5888.17   2
   0  -1  13 13034.2 1225.62   1
   0  -1 -13 11404.3 1036.12   6
   0   1  13 11681.5 826.861   2
   0   1  13 13030.2 1232.47   1
   0   1 -13 10896.2 1013.74   6
   0  -1 -13 10858.3 779.507   2
   0  -1 -13 14066.4 801.790   4
   0  -1  13 10806.3 875.554   2
   0   1 -13 10682.0 837.687   2
   0   1  13 10841.9 1001.55   6
   0   1 -13 12611.5 678.297   4
   0  -1  14 30673.7 1492.63   2
   0   1  14 33394.7 1442.84   2
   0   1 -14 29712.1 1466.51   2
   0   1 -14 36211.6 1800.33   6
   0   1  14 31913.1 1780.79   6
   0  -1 -14 32285.8 1291.16   4
   0  -1 -14 31442.9 1382.62   2
   0   1  14 32581.8 1940.04   1
   0  -1  14 31102.1 1944.51   1
   0   1 -14 30557.2 1138.47   4
   0  -1 -14 32889.3 1756.20   6
   0   1  15 22446.9 1183.48   2
   0   1 -15 24584.6 1512.60   6
   0   1 -15 23582.4 1283.46   2
   0  -1  15 22554.6 1279.49   2
   0   1 -15 21720.0 897.494   4
   0  -1 -15 22660.4 1484.09   6
   0   1  15 24188.2 1558.84   6
   0  -1  15 23026.8 1698.12   1
   0   1  15 23224.3 1665.15   1
   0  -1 -15 23313.6 1047.07   4
   0  -1 -15 23435.3 1189.22   2
   0  -1  16 45628.9 1937.85   2
   0   1  16 41858.9 2363.65   1
   0  -1  16 47234.2 2520.53   1
   0   1 -16 40391.1 1335.65   4
   0   1 -16 44466.2 2150.63   6
   0   1  16 50497.5 2347.94   6
   0   1  16 47162.3 1856.51   2
   0   1 -16 43481.0 1883.86   2
   0  -1 -16 43515.9 2177.34   6
   0  -1 -16 43446.4 1754.08   2
   0  -1 -16 45718.1 1570.71   4
   0   1 -17 6394.65 409.115   4
   0   1  17 7789.53 729.408   2
   0   1 -17 8106.62 765.241   2
   0  -1  17 8603.53 833.820   2
   0  -1 -17 7167.33 543.006   4
   0  -1 -17 8434.44 891.554   6
   0   1  17 8458.17 1053.15   1
   0  -1 -17 5815.02 627.340   2
   0   1 -17 7633.26 952.103   6
   0  -1  17 7955.62 1126.26   1
   0  -1  18 10518.0 1238.43   1
   0  -1 -18 10612.4 1070.78   6
   0   1 -18 8613.34 799.324   2
   0   1  18 9477.11 801.386   2
   0   1 -18 8033.32 901.688   6
   0  -1 -18 8135.79 563.452   4
   0  -1  18 9130.55 858.237   2
   0  -1 -18 7799.90 726.510   2
   0   1  18 9239.49 1200.41   1
   0   1 -18 7544.55 402.285   4
   0  -1  19 7286.76 1076.78   1
   0  -1 -19 6099.09 870.038   6
   0   1  19 7365.20 723.688   2
   0   1 -19 5614.72 797.737   6
   0  -1  19 7685.99 809.309   2
   0   1 -19 6283.31 661.475   2
   0   1  19 6700.50 1037.64   1
   0   1 -20 3108.46 648.279   6
   0  -1  20 4113.74 585.538   2
   0  -1 -20 2983.24 604.323   6
   0  -1  20 2655.78 774.903   1
   0   1  20 3374.45 517.507   2
   0   1  20 3351.21 773.312   1
   0   1 -21 3255.91 703.946   6
   0   1  21 3944.73 564.531   2
   0  -1  21 4303.65 972.205   1
   0  -1  21 3820.66 563.894   2
   0  -1 -21 2934.97 620.858   6
   0   1  21 3164.29 810.257   1
   0  -1  22 2695.27 898.907   1
   0  -1 -22 2116.12 566.106   6
   0   1  22 3959.72 974.548   1
   0   1 -22 2567.98 603.299   6
   0  -1  23 2809.12 882.864   1
   0  -1 -23 1203.51 454.456   6
   0   1 -23 1346.59 499.316   6
   0   1  23 1879.58 683.767   1
   0  -1 -24 28147.3 1920.49   6
   0   1 -24 29044.5 1932.30   6
   0   1  24 33544.0 2489.91   1
   0  -1  24 32717.4 2494.50   1
   0   1  25 3002.05 915.471   1
   0  -1  25 1800.08 744.518   1
   0   2   1 1953.93 173.387   6
   0   2   1 2055.16 212.728   4
   0   2   1 1317.27 136.937   2
   0  -2   2 1986.82 223.668   2
   0   2  -2 1253.84 152.031   4
   0  -2  -2 11.1071 58.6860   6
   0   2   2 40265.7 893.466   4
   0   2   2 37719.3 761.504   6
   0   2  -2 33511.6 768.005   2
   0  -2  -2-73.9360 70.4506   4
   0   2  -3 24521.3 746.895   5
   0   2  -3 24921.0 745.073   1
   0  -2   3 25035.1 722.706   2
   0  -2   3 25603.6 801.046   5
   0  -2   3 25508.1 783.330   1
   0   2  -3 27566.8 769.886   2
   0   2   3 24353.9 688.902   6
   0   2   3 27835.9 785.752   4
   0   2  -4 276062. 4670.77   1
   0  -2   4 274209. 4602.10   2
   0  -2   4 268056. 4701.01   5
   0  -2  -4 261279. 4222.45   2
   0  -2   4 266812. 4672.72   1
   0   2   4 273025. 4583.13   6
   0   2  -4 268250. 4654.28   5
   0  -2   4 275703. 4169.98   3
   0   2  -4 267507. 4650.79   2
   0   2   4 284092. 4675.44   4
   0   2   5 113823. 2940.02   6
   0  -2  -5 117673. 2975.46   6
   0   2   5 118639. 2974.11   4
   0  -2   5 121319. 3084.97   5
   0  -2  -5 117453. 3020.08   4
   0  -2   5 115981. 3044.68   1
   0   2  -5 120935. 3028.26   1
   0  -2  -5 110914. 2647.63   2
   0  -2   5 116045. 2666.00   3
   0   2  -5 118678. 2983.08   2
   0  -2   5 114601. 2933.25   2
   0   2  -5 115870. 3013.64   5
   0  -2   6 27171.5 1190.59   5
   0   2  -6 26930.1 1158.94   5
   0  -2  -6 27781.3 1131.37   6
   0   2   6 27222.7 1116.32   6
   0   2  -6 29552.8 1128.79   2
   0  -2   6 27036.7 913.070   3
   0  -2  -6 27055.3 1113.68   4
   0   2  -6 28503.1 1168.29   1
   0  -2   6 27122.6 1079.00   2
   0   2   6 26426.3 1090.83   4
   0  -2   6 27237.1 1189.24   1
   0  -2  -6 27774.9 877.935   2
   0   2   7 157153. 3961.23   4
   0  -2  -7 159275. 3623.43   2
   0  -2   7 154537. 3716.97   3
   0  -2   7 154484. 3926.09   2
   0  -2   7 154632. 4160.34   1
   0  -2   7 165478. 4235.42   5
   0   2  -7 162490. 3994.11   2
   0  -2  -7 158710. 4050.55   6
   0   2  -7 161003. 4131.81   1
   0   2   7 155212. 4039.51   6
   0   2   7 150582. 3637.80   2
   0  -2  -7 153584. 3942.04   4
   0  -2   8 3955.54 355.823   3
   0  -2   8 4649.36 549.599   1
   0   2  -8 3940.01 483.334   1
   0  -2  -8 4835.77 467.371   4
   0   2  -8 3839.10 425.728   2
   0  -2   8 5377.22 622.539   5
   0  -2  -8 4188.23 339.220   2
   0   2  -8 4384.50 491.778   6
   0   2   8 3933.77 465.273   6
   0   2   8 4315.31 454.974   4
   0   2   8 4238.92 355.146   2
   0  -2   8 4445.08 438.238   2
   0  -2  -8 4729.66 509.467   6
   0   2  -9 96650.3 2891.06   2
   0   2  -9 102267. 3146.19   1
   0  -2  -9 94315.9 2968.22   6
   0   2  -9 97421.1 2947.79   6
   0  -2   9 97406.2 3174.16   1
   0   2   9 96767.4 2591.89   2
   0  -2   9 103930. 3263.92   5
   0   2   9 96877.8 3038.18   6
   0  -2   9 98114.7 2865.10   2
   0  -2  -9 99165.6 2591.52   2
   0   2   9 100453. 2840.93   4
   0  -2  -9 97282.9 2807.03   4
   0   2 -10 5916.12 666.231   1
   0  -2 -10 5157.38 500.992   4
   0  -2 -10 4952.85 425.065   2
   0   2 -10 6311.38 638.048   6
   0  -2  10 4765.77 662.573   5
   0  -2 -10 4516.23 588.584   6
   0   2 -10 5013.64 514.316   2
   0   2  10 5555.82 451.292   2
   0   2  10 5805.64 651.426   6
   0   2  10 5092.31 516.360   4
   0  -2  10 4248.86 627.055   1
   0  -2  10 4727.95 519.213   2
   0   2 -11 19010.5 1237.57   1
   0   2 -11 16160.6 1010.42   2
   0  -2  11 17245.2 1018.31   2
   0   2  11 16910.6 1207.83   1
   0   2  11 18675.6 1203.90   6
   0  -2 -11 16669.1 841.717   2
   0   2  11 18357.2 997.370   4
   0  -2 -11 18395.7 967.251   4
   0  -2  11 18075.7 1255.52   5
   0   2  11 16857.0 867.838   2
   0  -2  11 16688.1 1226.24   1
   0   2 -11 16882.6 1098.25   6
   0  -2 -11 16890.2 1137.56   6
   0  -2  12 10572.7 831.909   2
   0   2 -12 11157.4 1016.53   1
   0  -2  12 12138.1 1132.63   5
   0   2 -12 11474.0 937.873   6
   0   2  12 12074.9 812.487   4
   0  -2 -12 10452.7 928.004   6
   0   2 -12 10829.6 834.725   2
   0  -2 -12 11471.1 718.833   2
   0   2 -12 10247.1 589.476   4
   0   2  12 10265.3 953.101   6
   0  -2  12 11541.5 820.174   3
   0  -2 -12 11955.5 785.437   4
   0  -2  12 10714.7 1038.96   1
   0   2  12 12474.6 1090.02   1
   0   2  12 10321.5 689.701   2
   0  -2 -13 66118.4 2634.31   6
   0   2 -13 71618.8 2495.65   2
   0   2 -13 68124.5 2638.93   6
   0  -2  13 62788.4 2834.50   1
   0  -2 -13 70309.9 2196.48   2
   0   2  13 67982.7 2204.74   2
   0   2  13 67051.8 2829.78   1
   0  -2 -13 72664.4 2282.22   4
   0   2 -13 65924.4 1948.19   4
   0  -2  13 67902.2 2421.76   3
   0   2  13 68659.7 2739.43   6
   0  -2  13 70580.1 2488.25   2
   0   2 -14 11710.6 1079.35   6
   0   2  14 11615.1 787.494   2
   0  -2  14 13566.7 973.585   2
   0  -2  14 12752.5 927.559   3
   0   2 -14 11729.0 632.835   4
   0  -2 -14 12978.6 1079.64   6
   0   2 -14 12713.9 956.890   2
   0   2  14 12947.1 1106.75   6
   0  -2 -14 12028.6 797.383   4
   0  -2 -14 11058.5 760.318   2
   0  -2  14 14122.1 1345.70   1
   0   2  14 11970.8 1170.27   1
   0   2 -15 1398.07 440.661   6
   0   2  15 1864.96 558.400   6
   0   2  15 1834.55 559.291   1
   0  -2  15 1626.77 555.186   1
   0  -2  15 1938.96 465.358   3
   0  -2 -15 1349.99 287.619   2
   0  -2 -15 2460.86 591.683   6
   0   2 -15 2119.29 417.079   2
   0   2 -15 1837.75 242.494   4
   0   2  15 2197.29 394.348   2
   0  -2 -15 2174.32 360.348   4
   0  -2  15 2544.22 540.096   2
   0  -2  16 15903.7 1121.18   3
   0  -2 -16 15344.3 1256.22   6
   0  -2 -16 14053.1 906.430   2
   0   2 -16 14392.7 1209.36   6
   0  -2  16 14802.6 1079.81   2
   0  -2 -16 14961.4 884.482   4
   0   2 -16 14121.8 1037.31   2
   0  -2  16 14950.5 1456.95   1
   0   2  16 14722.3 1354.35   1
   0   2 -16 13677.4 636.195   4
   0   2  16 15348.3 959.079   2
   0  -2 -17 1178.76 278.419   4
   0  -2  17 1186.25 747.374   1
   0  -2  17 809.712 259.722   2
   0  -2  17 897.673 449.388   3
   0   2  17 1602.40 365.169   2
   0  -2 -17 1030.80 293.427   2
   0   2 -17 782.002 331.461   2
   0   2 -17 1726.54 577.169   6
   0   2 -17 1541.72 208.942   4
   0   2  17 2670.78 675.918   1
   0  -2 -17 2929.47 621.024   6
   0  -2  18 44864.1 2579.97   1
   0  -2 -18 42452.1 1518.10   4
   0  -2 -18 44744.2 2218.97   6
   0   2  18 46342.6 1788.18   2
   0   2 -18 42370.0 1916.17   2
   0   2 -18 44632.8 2178.99   6
   0  -2  18 45981.1 1993.67   2
   0   2  18 44419.3 2466.48   1
   0  -2 -18 43069.0 1671.81   2
   0  -2  19 8816.38 1229.54   1
   0   2 -19 8603.94 979.105   6
   0   2  19 10575.3 1273.53   1
   0   2  19 8953.24 773.839   2
   0  -2  19 8977.22 898.736   2
   0  -2 -19 8486.68 1050.06   6
   0   2 -19 7591.31 830.876   2
   0  -2 -20 30746.2 1956.07   6
   0  -2  20 33375.1 1773.07   2
   0   2 -20 30725.5 1896.65   6
   0   2  20 32888.1 2262.37   1
   0  -2  20 35477.3 2438.23   1
   0  -2 -21 3737.16 722.485   6
   0   2  21 5202.08 984.626   1
   0   2 -21 3413.99 674.352   6
   0  -2  21 5452.00 1085.65   1
   0  -2  21 3736.54 633.109   2
   0  -2  22 24038.9 2091.10   1
   0   2 -22 20949.6 1608.50   6
   0  -2  22 23756.9 1510.20   2
   0   2  22 24702.3 2009.69   1
   0  -2 -22 23495.5 1724.08   6
   0   2 -23 11925.7 1215.74   6
   0  -2 -23 15058.7 1383.01   6
   0  -2  23 13707.5 1628.65   1
   0   2  23 13284.0 1572.21   1
   0   2 -24 10590.1 1210.22   6
   0  -2 -24 11402.7 1258.64   6
   0   2  24 11712.4 1514.74   1
   0  -2  24 10733.1 1514.65   1
   0  -2  25 36484.0 2813.65   1
   0   2  25 36916.6 2699.89   1
   0  -3   0-155.965 108.738   2
   0   3   0 177.720 110.159   2
   0  -3   0 178.763 111.114   4
   0   3   0 213.767 103.138   4
   0   3  -1 10642.5 504.487   4
   0  -3   1 4055.63 320.398   2
   0  -3  -1 3185.20 312.002   4
   0   3   1 10926.7 481.945   6
   0   3  -1 11097.9 502.709   2
   0   3   1 10299.9 455.724   2
   0  -3   1 11544.3 510.136   4
   0   3   1 11205.4 543.900   4
   0  -3   2 30410.2 897.967   2
   0   3  -2 29760.0 896.354   2
   0  -3  -2 20624.4 803.120   4
   0   3   2 30920.0 953.488   4
   0   3   2 31078.9 841.347   6
   0   3  -2 31362.5 882.279   4
   0  -3  -2 23774.3 739.603   6
   0  -3   2 32638.3 858.222   4
   0  -3   3 49512.5 1556.69   2
   0   3  -3 55130.2 1522.96   4
   0   3  -3 52392.2 1591.75   2
   0   3   3 50719.0 1520.92   6
   0  -3  -3 54248.4 1675.06   4
   0  -3  -3 51670.1 1509.37   6
   0   3   3 50939.7 1621.31   4
   0   3  -4 69392.5 1589.66   3
   0   3  -4 70330.2 2043.60   2
   0   3   4 69142.2 1961.51   6
   0  -3   4 67377.7 1987.42   2
   0   3  -4 69954.7 1883.06   4
   0   3  -4 71771.8 2058.86   5
   0  -3  -4 76851.5 2156.69   4
   0  -3  -4 65137.6 1921.52   6
   0   3   4 70408.0 2055.07   4
   0   3  -4 75673.3 2079.43   1
   0   3  -5 197645. 4629.36   2
   0   3   5 184052. 4587.07   4
   0  -3   5 183080. 4667.00   5
   0   3   5 188187. 4517.08   6
   0  -3  -5 198655. 4696.71   4
   0  -3   5 187082. 4555.90   2
   0  -3   5 186269. 4647.22   1
   0   3  -5 184329. 4580.96   5
   0  -3  -5 188400. 4509.03   6
   0   3  -5 194397. 4609.49   1
   0  -3   5 188702. 4089.09   3
   0   3  -5 194624. 4348.35   4
   0   3  -6 57474.0 1851.71   1
   0  -3  -6 55356.6 1783.12   6
   0   3   6 53810.5 1766.64   6
   0  -3   6 55366.8 1416.94   3
   0   3  -6 55812.5 1836.27   5
   0  -3   6 54497.3 1912.00   5
   0   3   6 55131.1 1815.46   4
   0  -3   6 52467.8 1864.63   1
   0  -3   6 54472.0 1790.11   2
   0   3  -6 60138.0 1879.38   2
   0  -3  -6 53858.3 1479.42   2
   0  -3  -6 54651.6 1874.53   4
   0  -3   7 5944.67 607.964   5
   0  -3  -7 6234.35 541.026   6
   0   3  -7 5462.88 517.661   1
   0   3   7 5409.88 516.186   4
   0  -3   7 5537.43 509.863   2
   0   3   7 5834.74 524.999   6
   0  -3   7 6166.50 362.579   3
   0   3  -7 6572.04 559.975   2
   0  -3   7 5899.02 601.169   1
   0  -3  -7 5834.16 369.327   2
   0   3  -7 6685.12 592.793   5
   0  -3  -7 6118.97 547.552   4
   0   3   8 26179.2 1206.39   6
   0  -3   8 26259.0 1194.72   2
   0  -3   8 27500.1 949.173   3
   0  -3  -8 24352.5 1187.41   6
   0  -3  -8 25091.5 905.926   2
   0   3  -8 25277.1 1249.76   5
   0   3  -8 24728.1 1191.78   2
   0  -3   8 25946.2 1315.74   5
   0  -3  -8 24283.9 1190.25   4
   0   3   8 24235.8 1176.64   4
   0  -3   8 25410.5 1295.26   1
   0   3  -8 25790.5 1250.64   1
   0  -3   9 10417.7 852.367   1
   0   3   9 11204.0 807.919   6
   0   3  -9 10566.9 789.946   2
   0  -3   9 10149.3 587.375   3
   0  -3  -9 10111.5 751.975   4
   0  -3   9 11837.9 927.845   5
   0  -3  -9 10116.8 781.754   6
   0   3  -9 11655.3 859.969   1
   0  -3  -9 10175.3 551.706   2
   0  -3   9 10433.2 734.060   2
   0   3   9 10424.6 759.389   4
   0   3  10 41414.9 1666.98   4
   0  -3 -10 41540.0 1372.25   2
   0  -3  10 40936.9 1436.75   3
   0   3  10 42404.2 1790.03   6
   0  -3  10 40048.2 1664.85   2
   0  -3  10 41788.1 1963.06   5
   0  -3 -10 42198.4 1678.98   4
   0   3 -10 43634.2 1763.83   2
   0  -3 -10 39808.3 1754.44   6
   0   3 -10 40116.9 1697.98   6
   0  -3  10 40102.1 1890.73   1
   0   3 -10 40755.5 1815.38   1
   0   3 -11 27702.1 1391.68   2
   0  -3  11 25193.0 1516.13   1
   0   3 -11 26034.2 1472.88   1
   0  -3 -11 27753.5 1321.92   4
   0   3 -11 27390.7 1384.88   6
   0  -3  11 27291.6 1360.41   2
   0   3  11 27869.3 1472.66   6
   0  -3  11 28887.9 1667.21   5
   0   3  11 25892.4 1303.12   4
   0  -3 -11 25837.7 1064.26   2
   0  -3  11 27573.1 1168.05   3
   0  -3 -11 22522.2 1347.61   6
   0  -3 -12 4038.98 491.241   4
   0  -3 -12 5090.50 455.328   2
   0  -3  12 2911.15 576.248   1
   0  -3  12 4487.83 569.391   2
   0  -3  12 4228.91 741.303   5
   0   3  12 3569.64 611.144   6
   0  -3  12 3940.73 451.541   3
   0   3 -12 3009.22 525.869   6
   0  -3 -12 3008.32 485.629   6
   0   3 -12 4256.49 545.480   2
   0   3 -12 2937.35 494.949   1
   0   3  12 3747.22 500.236   4
   0  -3  13 34795.7 1500.14   3
   0   3  13 32797.7 1792.13   6
   0   3  13 36001.0 1618.14   4
   0   3  13 34682.9 1889.69   1
   0  -3  13 34815.6 1651.52   2
   0  -3 -13 34428.6 1362.88   2
   0  -3 -13 32364.6 1725.47   6
   0  -3 -13 37969.9 1590.89   4
   0   3 -13 31531.7 1679.05   6
   0   3 -13 36371.2 1718.23   2
   0  -3  13 35350.4 1977.37   1
   0   3  14 1385.74 402.995   4
   0  -3 -14 447.589 319.879   6
   0   3 -14 598.691 283.745   2
   0  -3  14 932.759 605.356   1
   0  -3 -14 886.104 243.709   4
   0   3 -14 683.945 375.791   6
   0  -3  14 542.484 247.464   3
   0  -3 -14 1203.76 251.843   2
   0   3  14 804.525 410.314   6
   0   3  14 362.638 302.998   1
   0  -3  14 791.003 321.821   2
   0   3 -14 752.606 189.360   4
   0  -3  15 90291.6 2919.03   3
   0   3 -15 91840.0 3161.91   2
   0  -3 -15 88835.8 2687.65   2
   0   3 -15 77192.8 2312.45   4
   0  -3 -15 85410.9 3266.66   6
   0  -3  15 94028.9 3158.96   2
   0   3  15 88918.9 3441.06   6
   0  -3 -15 98545.9 2887.24   4
   0   3 -15 89432.5 3293.63   6
   0  -3  15 88495.7 3656.30   1
   0   3  15 90010.4 3543.70   1
   0   3 -16 14740.4 1141.74   2
   0   3  16 16472.5 1457.34   1
   0  -3  16 17852.4 1225.91   2
   0   3 -16 14561.0 698.005   4
   0  -3 -16 14914.5 917.558   2
   0  -3  16 16339.8 1086.63   3
   0   3 -16 17440.7 1310.68   6
   0  -3  16 15313.5 1495.21   1
   0  -3 -16 16396.6 1327.19   6
   0  -3 -16 16512.2 996.352   4
   0   3 -17 72342.8 1989.99   4
   0  -3 -17 92781.5 3401.14   6
   0   3  17 90383.5 3656.76   1
   0  -3 -17 91266.1 2695.80   4
   0  -3  17 91262.0 2996.48   3
   0   3 -17 83794.8 3231.88   6
   0  -3 -17 82700.2 2574.14   2
   0  -3  17 82154.0 3680.98   1
   0  -3  17 90139.9 3123.99   2
   0   3 -17 89327.1 3126.36   2
   0   3 -17 67366.1 1921.58   4
   0  -3 -18 1410.51 532.257   6
   0  -3 -18 784.271 286.417   2
   0   3 -18 1878.76 584.020   6
   0   3 -18 1044.23 146.011   4
   0   3  18 2821.08 782.564   1
   0  -3  18 1234.59 400.956   3
   0  -3  18 1317.38 461.791   2
   0  -3 -18 1262.71 319.682   4
   0  -3  18 1279.84 648.911   1
   0  -3  19 89888.4 4120.23   1
   0   3 -19 90423.5 3564.65   6
   0  -3  19 95445.7 3401.07   2
   0  -3 -19 91582.1 3635.43   6
   0   3  19 92840.5 3980.85   1
   0  -3  20 1592.96 507.140   2
   0  -3  20 1741.73 794.180   1
   0   3  20 2405.04 748.329   1
   0  -3 -20 2572.73 677.732   6
   0   3 -20 1698.01 546.823   6
   0   3 -21 66272.9 3046.35   6
   0  -3  21 74947.3 3796.01   1
   0  -3 -21 71863.9 3199.01   6
   0  -3  21 71076.1 2911.97   2
   0   3  21 70984.8 3531.67   1
   0  -3 -22 1276.80 494.689   6
   0  -3  22 1433.58 466.099   2
   0  -3  22 2089.98 923.068   1
   0   3 -22 1046.74 577.051   6
   0   3  22 2550.54 942.990   1
   0  -3 -23 22337.7 1724.42   6
   0   3  23 22185.3 1978.32   1
   0  -3  23 24777.2 2247.90   1
   0   3 -23 19352.2 1606.45   6
   0   3  24 4400.99 1056.51   1
   0  -3  24 5562.38 1197.15   1
   0   3 -24 2997.96 657.225   6
   0  -3 -24 2091.76 577.997   6
   0   3  25 3893.03 982.387   1
   0  -3  25 3949.59 1009.44   1
   0   4   0 70034.4 2032.82   4
   0   4   0 66831.8 1908.16   2
   0  -4   0 68559.7 2007.86   4
   0  -4   0 65382.7 1905.55   2
   0   4   1 17391.9 848.497   4
   0   4   1 18156.9 770.717   2
   0  -4   1 18384.8 819.968   4
   0   4  -1 18632.5 852.308   4
   0   4  -1 17716.1 795.065   2
   0  -4   1 17541.3 801.731   2
   0  -4  -1 16235.7 756.014   2
   0  -4  -1 18509.9 880.984   4
   0  -4   2 553.655 214.438   2
   0  -4  -2 321.442 141.419   2
   0   4  -2-53.4793 162.201   4
   0   4   2 238.777 191.448   4
   0  -4  -2 713.166 224.665   4
   0   4  -2 634.154 218.974   2
   0   4   2 341.739 166.946   6
   0  -4   2 127.814 122.078   4
   0  -4  -3 18465.4 830.223   6
   0   4  -3 20816.5 930.712   2
   0   4  -3 19776.1 880.326   4
   0   4   3 18606.9 931.911   4
   0   4   3 20505.4 863.667   6
   0  -4  -3 19516.1 810.317   2
   0  -4  -3 20190.8 985.483   4
   0  -4   3 18318.4 884.178   2
   0  -4  -4 2181.53 280.808   6
   0   4  -4 1717.81 271.264   4
   0  -4   4 1666.45 294.305   2
   0   4  -4 1449.09 146.400   3
   0  -4  -4 1872.12 242.260   2
   0   4   4 1723.13 268.681   6
   0  -4  -4 1890.83 299.409   4
   0   4  -4 1725.74 298.776   2
   0   4   4 1691.85 294.853   4
   0  -4  -5 166095. 4342.22   4
   0  -4  -5 157467. 4051.53   6
   0   4  -5 164529. 4210.83   5
   0   4  -5 168461. 4016.29   4
   0   4  -5 171552. 4240.03   1
   0   4   5 160792. 4090.45   6
   0  -4   5 165249. 4166.38   2
   0   4   5 162114. 4212.73   4
   0   4  -5 167329. 4223.35   2
   0   4  -5 164722. 3550.14   3
   0   4  -6 1448.96 220.528   4
   0  -4  -6 1064.13 262.798   6
   0   4  -6 1581.58 391.031   5
   0  -4   6 1708.30 308.742   2
   0   4   6 1131.38 274.351   6
   0  -4  -6 1315.21 277.776   4
   0   4  -6 1167.22 249.523   1
   0   4   6 1345.13 296.652   4
   0   4  -6 1214.53 296.346   2
   0   4  -7 144710. 3583.35   4
   0  -4  -7 138193. 3951.25   4
   0  -4  -7 139647. 3388.57   2
   0   4  -7 149827. 3918.75   1
   0  -4  -7 141775. 3799.44   6
   0   4   7 139082. 3858.61   4
   0  -4   7 145418. 4012.63   1
   0  -4   7 143173. 3843.44   2
   0  -4   7 144477. 3248.58   3
   0   4   7 143525. 3808.96   6
   0   4  -7 147456. 3936.60   2
   0   4  -7 143620. 3890.78   5
   0   4  -8 147.771 194.638   1
   0  -4   8 228.813 311.449   1
   0  -4  -8 483.670 247.107   6
   0  -4   8 183.597 281.335   5
   0   4  -8 433.835 185.924   2
   0  -4  -8 323.374 130.464   2
   0   4   8 195.759 163.253   6
   0   4   8 105.154 179.986   4
   0  -4   8 294.823 105.353   3
   0  -4  -8 330.064 228.662   4
   0   4  -8 292.255 118.431   4
   0  -4   8 212.825 172.678   2
   0   4  -8 171.637 248.064   5
   0   4  -9 116388. 3380.40   2
   0   4  -9 109277. 2865.74   4
   0   4   9 107906. 3254.07   4
   0   4  -9 107928. 3342.84   1
   0  -4  -9 103455. 3276.23   4
   0  -4  -9 110553. 3286.78   6
   0   4   9 106895. 3268.57   6
   0   4  -9 106330. 3335.14   5
   0  -4  -9 108429. 2773.97   2
   0  -4   9 108953. 3230.02   2
   0  -4   9 114056. 3539.32   5
   0  -4   9 108560. 2704.44   3
   0  -4   9 107207. 3439.23   1
   0   4 -10 19239.8 1173.07   1
   0   4  10 17417.3 1066.75   4
   0  -4  10 17940.4 1069.08   2
   0   4 -10 19098.1 1189.29   5
   0  -4  10 17521.9 799.430   3
   0  -4  10 20075.5 1295.55   5
   0  -4  10 17746.5 1229.23   1
   0   4 -10 18652.7 1141.84   2
   0  -4 -10 16694.2 1062.09   4
   0  -4 -10 18674.1 1119.46   6
   0   4  10 16901.3 1067.88   6
   0  -4 -10 16720.2 801.354   2
   0   4 -10 17231.4 824.019   4
   0  -4 -11 81179.9 2780.82   4
   0   4 -11 84430.1 2936.99   1
   0  -4 -11 80600.5 2829.73   6
   0  -4  11 74467.2 2980.62   1
   0   4 -11 80168.0 2277.65   4
   0   4  11 76868.6 2696.71   4
   0   4 -11 81046.6 2814.09   2
   0  -4  11 82991.9 3096.51   5
   0  -4  11 80593.5 2302.85   3
   0  -4 -11 80928.4 2280.32   2
   0  -4  11 81032.5 2749.01   2
   0   4  11 82855.9 2866.65   6
   0  -4 -12 2199.08 469.049   6
   0  -4  12 2267.80 532.042   1
   0  -4 -12 2836.34 434.025   4
   0   4 -12 2702.92 445.865   2
   0   4 -12 3294.84 322.802   4
   0   4 -12 3077.36 535.363   6
   0  -4 -12 2588.71 366.502   2
   0   4  12 2306.91 426.279   4
   0   4  12 3649.39 562.455   6
   0  -4  12 3116.41 511.358   2
   0  -4  12 2704.83 354.802   3
   0  -4  13 82444.6 2891.51   2
   0   4  13 75102.5 2723.48   4
   0   4 -13 80813.3 2243.49   4
   0  -4  13 78750.3 3229.72   1
   0   4 -13 85107.5 2995.30   2
   0  -4 -13 87298.2 2835.11   4
   0   4 -13 79412.6 2860.68   6
   0  -4  13 76618.1 2439.15   3
   0  -4 -13 76307.8 2916.79   6
   0  -4 -13 71890.9 2320.97   2
   0   4  13 82072.5 3064.92   6
   0   4  14 2885.36 619.926   6
   0  -4  14 2656.73 424.361   3
   0  -4  14 3021.82 837.254   1
   0   4 -14 2597.07 507.541   2
   0   4 -14 2592.78 535.548   6
   0   4 -14 2774.09 306.542   4
   0  -4 -14 2227.00 424.215   4
   0   4  14 2748.26 526.045   4
   0  -4 -14 2050.15 330.194   2
   0  -4 -14 1629.90 443.627   6
   0  -4  14 2598.89 539.633   2
   0  -4  15 4077.79 637.290   2
   0   4  15 3881.42 597.594   4
   0   4 -15 3830.68 360.366   4
   0  -4 -15 3216.09 599.255   6
   0  -4 -15 3508.38 425.866   2
   0  -4  15 3527.08 500.094   3
   0   4 -15 2595.59 598.434   6
   0   4  15 4205.70 722.203   1
   0   4 -15 4632.78 689.416   2
   0  -4  15 3463.51 764.512   1
   0  -4 -15 3893.28 540.216   4
   0   4 -16 6455.07 784.677   2
   0  -4  16 6611.71 812.744   2
   0  -4 -16 5527.78 541.106   2
   0   4 -16 6049.16 839.324   6
   0  -4 -16 5174.49 801.121   6
   0   4  16 5727.05 684.653   4
   0   4 -16 4673.96 430.405   4
   0   4  16 6263.55 912.891   1
   0  -4  16 6040.42 639.421   3
   0  -4 -16 6223.31 661.213   4
   0   4 -16 6313.28 429.877   4
   0  -4  16 5982.85 947.541   1
   0  -4  17 1364.44 320.410   3
   0   4  17 1675.72 584.850   1
   0   4 -17 1269.34 560.507   6
   0  -4 -17 1283.98 341.171   4
   0  -4  17 2404.25 697.238   1
   0  -4 -17 1756.64 345.135   2
   0   4 -17 1445.69 212.951   4
   0   4 -17 1794.74 257.588   4
   0  -4  17 1547.95 415.067   2
   0  -4 -17 1389.92 498.131   6
   0  -4  18 507.092 658.083   1
   0  -4  18-22.0839 246.732   3
   0  -4 -18 17.3784 353.182   6
   0   4  18 582.680 522.766   1
   0   4 -18 431.526 418.210   6
   0  -4  18 172.328 276.430   2
   0  -4 -18 319.114 187.802   4
   0   4 -18 167.168 102.404   4
   0   4  19 6964.53 1029.86   1
   0  -4 -19 5922.54 839.803   6
   0  -4  19 9038.37 1343.60   1
   0  -4  19 7456.33 868.720   2
   0   4 -19 7059.29 936.279   6
   0  -4 -20 5158.20 854.512   6
   0  -4  20 5528.08 1039.80   1
   0  -4  20 5352.18 759.389   2
   0   4 -20 5572.58 832.050   6
   0   4  20 8323.14 1175.98   1
   0   4  21 13074.8 1471.22   1
   0  -4  21 10875.7 1100.94   2
   0  -4  21 11877.7 1555.57   1
   0   4 -21 8579.79 1063.52   6
   0  -4 -21 10016.7 1150.00   6
   0   4 -22-479.722 420.800   6
   0  -4  22-80.1462 642.789   1
   0   4  22 565.303 505.858   1
   0  -4 -22 219.586 363.191   6
   0  -4  22-242.135 328.122   2
   0   4  23 30396.7 2352.95   1
   0   4 -23 26375.9 1892.70   6
   0  -4 -23 26901.7 1936.10   6
   0  -4  23 31446.9 2560.17   1
   0   4  24 724.092 733.637   1
   0  -4 -24 903.500 555.908   6
   0  -4  24 537.096 726.034   1
   0  -4 -25 39560.5 2474.86   6
   0  -5   0-79.3880 152.319   2
   0   5   0 93.7164 145.000   2
   0   5   0 41.1569 190.445   4
   0  -5   0 40.6435 171.662   4
   0  -5   1 40885.4 1476.89   2
   0   5  -1 41817.3 1483.07   2
   0   5   1 42736.1 1450.00   2
   0   5  -1 39896.1 1541.89   4
   0  -5   1 43064.4 1528.47   4
   0  -5  -1 40896.9 1440.21   2
   0   5   1 43687.6 1598.93   4
   0  -5  -1 44989.0 1616.06   4
   0   5   2 5317.90 437.268   2
   0   5  -2 5827.09 488.348   2
   0  -5   2 5184.63 467.969   2
   0   5   2 5503.48 532.170   4
   0  -5  -2 4914.98 482.741   4
   0   5  -2 5264.82 504.068   4
   0  -5  -2 5443.90 451.587   2
   0   5   2 5618.65 470.488   6
   0  -5   2 5547.20 465.970   4
   0   5  -3 41141.2 1543.64   2
   0  -5  -3 40765.3 1426.53   2
   0  -5   3 42394.9 1546.22   2
   0   5   3 42937.0 1504.42   6
   0   5  -3 43781.2 1571.94   4
   0  -5  -3 43979.4 1693.44   4
   0   5   3 41205.0 1616.25   4
   0  -5  -4 13840.2 722.850   2
   0   5  -4 12357.4 800.500   2
   0  -5   4 12521.8 784.982   2
   0  -5  -4 14271.4 897.422   4
   0  -5  -4 12472.2 724.651   6
   0   5   4 12196.7 809.687   4
   0   5  -4 11693.5 749.025   4
   0   5   4 13684.6 774.849   6
   0   5  -5 7560.61 666.667   1
   0  -5   5 7686.13 609.451   2
   0   5  -5 7014.35 322.389   3
   0  -5  -5 7237.50 675.834   4
   0   5   5 7870.94 593.482   6
   0   5  -5 8399.26 600.452   4
   0  -5  -5 7584.04 575.254   6
   0   5  -5 8274.86 650.595   2
   0   5  -5 7271.79 669.306   5
   0   5   5 7999.92 674.021   4
   0  -5  -5 7212.10 528.616   2
   0   5  -6 2819.96 189.881   3
   0  -5  -6 2670.41 454.990   4
   0   5  -6 2655.10 412.403   2
   0  -5  -6 3065.17 391.146   6
   0   5  -6 2160.08 326.856   4
   0   5  -6 1839.69 408.151   5
   0   5  -6 2776.65 442.789   1
   0   5   6 2244.76 367.315   4
   0  -5   6 2970.75 398.581   2
   0   5   6 2815.58 376.516   6
   0  -5  -7 1417.44 310.426   6
   0   5   7 1565.00 323.682   4
   0   5   7 1430.01 324.619   6
   0  -5   7 1303.77 292.741   2
   0   5  -7 1915.81 410.996   5
   0  -5  -7 1603.70 379.297   4
   0   5  -7 1333.99 324.976   2
   0   5  -7 1088.54 207.584   4
   0   5  -7 1153.70 321.623   1
   0  -5   8 131692. 3805.74   2
   0   5  -8 141642. 3961.44   2
   0   5   8 130335. 3838.50   4
   0   5  -8 136252. 3862.39   1
   0  -5  -8 130151. 3947.37   4
   0  -5  -8 130829. 3752.76   6
   0   5   8 139966. 3836.88   6
   0   5  -8 135515. 3565.86   4
   0   5  -8 132434. 3847.49   5
   0   5   9 1697.05 354.475   6
   0  -5  -9 1569.57 239.017   2
   0   5  -9 1441.35 361.318   1
   0  -5  -9 1547.25 323.982   6
   0  -5   9 1230.98 280.007   2
   0  -5  -9 1380.64 361.207   4
   0   5  -9 1670.28 414.677   5
   0  -5   9 1720.71 222.168   3
   0   5   9 1902.44 399.631   4
   0   5  -9 1573.54 373.533   2
   0   5  -9 1222.64 265.830   4
   0  -5 -10 85733.3 2387.95   2
   0   5  10 87311.5 2911.41   6
   0   5 -10 89375.7 3004.14   5
   0   5  10 82461.7 2878.46   4
   0  -5  10 86487.5 2888.01   2
   0  -5  10 86788.9 2248.15   3
   0  -5  10 88581.1 3224.04   5
   0  -5 -10 86407.2 2924.54   6
   0   5 -10 86334.1 2976.66   1
   0   5 -10 88465.0 3005.59   2
   0   5 -10 87003.2 2545.08   4
   0  -5  10 82267.5 3133.78   1
   0  -5 -10 82263.9 2937.58   4
   0  -5 -11 5819.28 662.724   6
   0   5  11 6769.43 720.595   6
   0  -5  11 6262.46 454.332   3
   0  -5  11 6601.91 696.012   2
   0  -5 -11 6135.98 481.101   2
   0   5 -11 6680.25 765.195   5
   0  -5 -11 6415.87 713.359   4
   0  -5  11 8521.37 913.134   1
   0   5  11 6568.80 698.669   4
   0   5 -11 7181.10 760.158   2
   0   5 -11 5828.76 509.203   4
   0  -5 -12 40229.1 1872.69   4
   0  -5 -12 39370.3 1434.51   2
   0  -5  12 35865.0 2024.87   1
   0   5  12 38862.2 1885.01   6
   0  -5  12 39917.0 1863.60   2
   0  -5  12 38735.0 1364.13   3
   0   5 -12 39453.9 1478.97   4
   0   5 -12 36978.5 1890.74   2
   0  -5 -12 39385.3 1889.36   6
   0   5  12 37031.5 1798.37   4
   0  -5 -13 40803.4 1511.53   2
   0   5 -13 38011.8 1959.91   2
   0  -5 -13 39769.8 1997.03   6
   0  -5 -13 42734.4 1934.31   4
   0  -5  13 40541.8 1488.14   3
   0  -5  13 40906.8 2260.87   1
   0  -5  13 39614.5 1939.65   2
   0   5 -13 42652.4 1523.88   4
   0   5  13 39893.0 1894.74   4
   0   5  13 40989.7 2033.85   6
   0  -5  14 11437.7 739.325   3
   0  -5  14 10641.4 960.271   2
   0   5 -14 11250.4 696.730   4
   0  -5 -14 9819.50 988.138   6
   0  -5  14 9426.80 1164.32   1
   0  -5 -14 10578.0 927.624   4
   0   5 -14 10349.8 967.255   6
   0  -5 -14 9024.74 696.956   2
   0   5  14 10320.9 968.106   4
   0   5 -14 12549.9 1088.76   2
   0  -5  15 44826.3 2183.02   2
   0  -5 -15 46752.1 1726.00   2
   0   5 -15 45880.3 1593.71   4
   0   5 -15 46923.3 2212.46   6
   0  -5  15 47468.9 2621.58   1
   0   5  15 45585.3 2122.87   4
   0  -5 -15 41456.5 2216.42   6
   0  -5 -15 50668.0 2115.47   4
   0  -5  15 47737.9 1771.34   3
   0  -5 -16 2683.08 478.940   4
   0   5  16 2495.10 462.849   4
   0  -5  16 4352.64 923.181   1
   0  -5  16 2727.27 604.657   2
   0   5 -16 2471.40 305.673   4
   0  -5 -16 1937.87 548.951   6
   0   5 -16 3552.37 643.267   6
   0  -5  16 2868.92 471.444   3
   0  -5 -16 2981.20 416.631   2
   0  -5 -17 68416.1 2552.06   4
   0   5  17 69064.9 3181.63   1
   0  -5  17 63663.9 3315.23   1
   0  -5 -17 58076.1 2802.44   6
   0  -5  17 63780.6 2315.55   3
   0   5  17 68159.1 2721.69   4
   0   5 -17 63256.3 1867.28   4
   0  -5 -17 61741.5 2174.64   2
   0   5 -17 60846.3 2777.82   6
   0  -5  17 68691.4 2844.77   2
   0   5 -18 3836.32 706.021   6
   0  -5  18 4258.12 680.985   2
   0  -5 -18 3249.72 506.635   4
   0  -5 -18 3265.79 664.720   6
   0  -5  18 4021.38 986.299   1
   0   5  18 4234.49 657.683   4
   0   5  18 5079.34 831.097   1
   0  -5 -19 47392.7 2531.05   6
   0  -5  19 47210.8 2965.20   1
   0   5 -19 48261.6 2518.65   6
   0   5  19 49168.1 2800.15   1
   0  -5  19 46922.4 2415.69   2
   0   5  20 7872.84 1153.89   1
   0  -5  20 7841.47 940.678   2
   0   5 -20 7508.34 1008.69   6
   0  -5 -20 7019.98 1013.44   6
   0  -5  20 9365.34 1464.07   1
   0  -5  21 15170.2 1381.91   2
   0   5  21 20501.6 1877.31   1
   0   5 -21 15470.6 1456.78   6
   0  -5 -21 16162.0 1468.46   6
   0  -5  21 17469.8 1917.24   1
   0  -5  22 8217.27 1021.51   2
   0  -5  22 7260.07 1284.63   1
   0   5 -22 6913.15 999.914   6
   0   5  22 10430.2 1368.02   1
   0  -5 -22 7549.85 1048.30   6
   0   5 -23 12426.4 1323.43   6
   0  -5  23 15187.9 1817.69   1
   0   5  23 13378.5 1596.90   1
   0  -5 -23 14490.3 1498.53   6
   0  -5  23 12257.0 1265.80   2
   0  -5  24 6867.79 1415.54   1
   0   5  24 5536.89 1105.12   1
   0  -5 -24 4720.85 856.242   6
   0  -5 -25 4896.01 899.046   6
   0   6   0 306486. 7346.04   4
   0  -6   0 323442. 7366.41   4
   0   6   0 307348. 7155.27   2
   0  -6   0 297255. 7148.36   2
   0  -6   1 4617.21 482.041   4
   0   6  -1 4093.60 546.405   4
   0  -6   1 3215.85 404.745   2
   0   6   1 4062.99 493.401   4
   0  -6  -1 3264.87 390.068   2
   0   6  -1 4322.03 452.284   2
   0   6   1 3538.69 400.420   2
   0  -6  -1 3819.62 480.572   4
   0   6   2 131088. 3797.68   4
   0  -6   2 131984. 3665.83   2
   0   6  -2 138560. 3703.06   2
   0   6   2 135835. 3585.78   2
   0  -6   2 138625. 3685.31   4
   0   6  -2 137236. 3782.06   4
   0   6   2 138848. 3655.32   6
   0  -6  -2 141766. 3901.60   4
   0  -6  -2 134248. 3587.79   2
   0  -6  -3 5448.19 572.970   4
   0  -6   3 4932.61 480.317   4
   0  -6  -3 4298.29 442.120   2
   0   6  -3 4755.71 486.842   2
   0  -6   3 3993.09 460.284   2
   0   6  -3 5176.40 517.508   4
   0   6   3 4005.47 485.979   4
   0   6   3 4741.62 466.278   6
   0   6   4 138478. 3703.14   6
   0   6  -4 135669. 3760.41   4
   0  -6  -4 144585. 4032.94   4
   0  -6   4 129233. 3735.26   2
   0  -6  -4 132080. 3563.16   2
   0   6  -4 142020. 3835.24   2
   0   6   4 132870. 3853.11   4
   0  -6   5 40813.3 1686.61   2
   0   6   5 43042.6 1785.24   4
   0   6  -5 42319.7 1685.62   4
   0  -6  -5 44031.4 1580.70   2
   0   6  -5 43876.3 1761.20   2
   0  -6  -5 44796.4 1901.30   4
   0  -6  -5 42418.1 1624.70   6
   0   6   5 43870.7 1685.42   6
   0  -6  -6 14853.9 1053.83   4
   0   6  -6 15067.0 926.541   4
   0   6  -6 15116.2 987.493   1
   0   6  -6 17629.2 1082.79   5
   0   6   6 13995.5 912.067   6
   0  -6   6 13516.7 921.087   2
   0  -6  -6 14379.8 828.866   2
   0  -6  -6 15100.5 909.750   6
   0   6   6 15017.9 1001.18   4
   0   6  -6 15224.0 523.902   3
   0   6  -6 15260.7 981.195   2
   0   6   7 8047.87 761.901   4
   0  -6  -7 9824.58 676.687   2
   0   6  -7 9303.28 384.011   3
   0   6  -7 9117.57 731.663   4
   0  -6  -7 10352.3 883.716   4
   0   6  -7 8537.75 768.268   5
   0  -6   7 9223.11 764.722   2
   0   6   7 8597.55 719.938   6
   0   6  -7 9866.87 825.969   2
   0   6  -7 10435.5 823.661   1
   0  -6  -7 8389.38 692.549   6
   0   6  -8 62690.3 2357.21   1
   0  -6  -8 64223.9 2285.88   6
   0   6   8 61673.0 2375.35   4
   0  -6   8 64026.8 2377.82   2
   0  -6  -8 63775.7 2110.03   2
   0   6  -8 64118.9 2410.00   5
   0   6  -8 64058.1 2193.86   4
   0  -6  -8 62286.7 2496.09   4
   0   6   8 63751.8 2316.33   6
   0   6  -8 68867.5 2507.99   2
   0   6  -9 15112.4 1066.59   1
   0  -6  -9 14570.3 1107.13   4
   0   6   9 13021.9 1001.44   4
   0   6  -9 15330.9 1106.40   5
   0   6  -9 15980.5 1129.01   2
   0   6   9 16922.8 1078.01   6
   0  -6   9 15793.2 1064.20   2
   0  -6  -9 14429.5 1004.78   6
   0   6  -9 15641.6 932.930   4
   0   6  10 1875.15 435.022   4
   0   6 -10 2165.94 369.289   4
   0  -6  10 3413.60 546.531   2
   0  -6 -10 1796.33 427.790   6
   0   6 -10 1935.89 427.788   1
   0  -6 -10 1664.13 397.909   4
   0   6 -10 1653.95 451.949   2
   0   6 -10 3001.75 548.445   5
   0   6  10 1537.26 355.595   6
   0  -6 -10 2033.67 295.159   2
   0  -6 -11 24306.5 1499.26   4
   0  -6 -11 25463.8 1450.77   6
   0   6 -11 25530.0 1530.32   5
   0   6 -11 23822.0 1485.67   2
   0  -6 -11 26452.9 1108.15   2
   0   6  11 22676.2 1409.59   4
   0   6  11 26615.3 1504.42   6
   0   6 -11 24925.4 1221.30   4
   0  -6  11 26442.9 1470.96   2
   0  -6  12 12384.1 1052.74   2
   0  -6 -12 11376.7 720.822   2
   0  -6 -12 10722.7 999.585   4
   0  -6 -12 11491.4 997.493   6
   0   6 -12 11141.2 1012.11   2
   0   6  12 11509.2 989.960   4
   0   6 -12 11623.6 814.868   4
   0  -6  12 12745.0 672.674   3
   0   6 -12 12154.8 1130.81   5
   0  -6 -13 6992.40 789.903   4
   0  -6  13 7111.43 522.061   3
   0   6 -13 6881.68 898.576   5
   0  -6  13 7510.57 841.622   2
   0  -6 -13 6713.91 556.826   2
   0   6  13 5406.70 717.789   4
   0   6 -13 6497.89 577.024   4
   0  -6 -13 5983.32 777.066   6
   0  -6  14 24938.2 1077.61   3
   0  -6 -14 23230.6 1472.73   4
   0  -6 -14 24116.1 1155.42   2
   0   6 -14 23296.4 1145.97   4
   0  -6 -14 21027.5 1486.67   6
   0  -6  14 25071.1 1884.02   1
   0   6  14 23527.8 1514.90   4
   0  -6  14 25676.2 1589.23   2
   0  -6 -15 2017.41 536.188   6
   0   6 -15 2390.68 586.840   6
   0  -6 -15 2719.02 555.424   4
   0  -6  15 2483.45 556.772   2
   0  -6 -15 1594.28 349.663   2
   0   6  15 2932.71 591.947   4
   0  -6  15 3812.14 1031.66   1
   0  -6  15 2773.92 430.158   3
   0   6 -15 2359.58 344.417   4
   0  -6  16 65466.1 2189.58   3
   0  -6  16 67192.3 3367.56   1
   0   6 -16 62174.7 2800.24   6
   0  -6 -16 65387.2 2641.79   4
   0   6  16 62422.3 2713.40   4
   0  -6 -16 61334.4 2848.56   6
   0   6 -16 67183.9 2103.23   4
   0  -6  16 63962.3 2827.93   2
   0  -6 -16 64918.3 2207.04   2
   0  -6  17 484.264 416.464   2
   0  -6 -17-174.454 269.813   4
   0   6  17 18.9435 321.235   4
   0   6 -17-376.431 191.867   4
   0  -6 -17-360.275 354.333   6
   0  -6  17 705.033 630.755   1
   0   6 -17-817.060 515.241   6
   0  -6 -18 33517.5 2103.64   6
   0  -6 -18 35649.8 1817.02   4
   0   6  18 38594.8 2407.31   1
   0  -6  18 34379.0 2581.27   1
   0  -6  18 36902.4 2095.19   2
   0   6  18 37122.4 2017.86   4
   0   6 -18 35290.5 2100.23   6
   0   6  19 4201.96 838.416   1
   0   6  19 3892.52 642.626   4
   0  -6  19 4119.82 691.858   2
   0  -6 -19 3189.35 682.676   6
   0  -6  19 4476.81 1059.16   1
   0   6 -19 2773.26 671.481   6
   0   6  20 55586.5 3078.80   1
   0   6 -20 43518.1 2557.78   6
   0  -6  20 49099.8 3239.08   1
   0  -6  20 49558.0 2611.54   2
   0  -6 -20 45896.4 2611.62   6
   0  -6  21 17960.0 1989.04   1
   0   6  21 19087.3 1829.00   1
   0   6 -21 17078.7 1576.51   6
   0  -6  21 18731.3 1578.28   2
   0  -6 -21 18494.2 1670.17   6
   0   6  22 9716.19 1342.05   1
   0  -6 -22 10599.3 1271.76   6
   0   6 -22 11586.0 1301.86   6
   0  -6  22 10289.2 1670.79   1
   0  -6  22 11311.5 1225.78   2
   0   6 -23 3932.43 795.690   6
   0   6  23 4521.62 996.628   1
   0  -6 -23 4370.04 887.863   6
   0  -6  23 4503.47 855.712   2
   0  -6  24 3897.26 1132.11   1
   0  -6 -24 7016.73 1022.34   6
   0  -6 -25 9973.52 1272.45   6
   0   7   0 276.893 210.904   4
   0  -7   0 174.797 239.565   4
   0  -7   0 129.478 194.004   2
   0   7   0 574.849 201.833   2
   0  -7  -1 2961.92 434.199   2
   0   7   1 2197.96 391.847   4
   0   7  -1 2885.50 416.343   2
   0   7  -1 2316.90 378.351   4
   0  -7   1 2594.22 392.453   4
   0   7   1 2699.33 409.814   2
   0  -7  -1 3285.98 493.900   4
   0  -7   1 2335.93 397.673   2
   0  -7  -2 17284.2 988.858   2
   0   7  -2 19326.3 1135.89   4
   0   7   2 19076.2 1039.76   6
   0   7   2 18368.4 993.537   2
   0   7   2 17626.4 1102.87   4
   0  -7   2 17243.7 1023.69   4
   0  -7   2 18736.6 1071.98   2
   0  -7  -2 19921.3 1181.63   4
   0   7  -2 18742.8 1062.10   2
   0   7   3 450.481 192.684   6
   0  -7   3 372.043 222.776   2
   0  -7   3 457.691 234.999   4
   0   7  -3 977.958 314.803   4
   0  -7  -3 514.220 216.863   2
   0  -7  -3 497.830 249.855   4
   0   7  -3 864.557 214.648   2
   0   7   3 685.956 305.402   4
   0   7  -4 105774. 3274.62   4
   0   7   4 108793. 3201.12   6
   0  -7   4 102069. 3216.66   2
   0   7   4 101595. 3319.33   4
   0  -7  -4 103319. 3063.61   2
   0   7  -4 110271. 3304.27   2
   0  -7  -4 112255. 3497.11   4
   0   7   5 16641.1 1114.17   4
   0  -7  -5 18677.9 1220.56   4
   0   7  -5 16978.7 1067.63   2
   0  -7   5 15483.6 1023.65   2
   0  -7  -5 16476.0 949.889   2
   0   7   5 18075.5 1053.80   6
   0   7  -5 16912.5 1059.65   4
   0   7   6 75358.2 2531.85   6
   0  -7  -6 70665.2 2727.87   4
   0   7  -6 72174.0 2519.26   4
   0   7  -6 70275.1 1766.84   3
   0   7   6 67984.3 2577.08   4
   0   7  -6 77615.2 2667.96   2
   0  -7   6 72035.1 2557.31   2
   0  -7  -6 71270.5 2343.68   2
   0   7  -7 1384.20 441.736   5
   0   7  -7 1077.78 286.862   4
   0  -7  -7 1673.54 451.375   4
   0   7  -7 1837.90 446.898   2
   0   7  -7 1685.95 165.672   3
   0   7   7 1681.64 390.360   4
   0  -7  -7 1411.56 349.065   6
   0   7   7 2052.34 394.495   6
   0   7  -7 1692.07 444.462   1
   0  -7  -7 1433.99 327.690   2
   0  -7   7 1314.66 365.542   2
   0  -7   8 177504. 5065.10   2
   0   7  -8 185226. 5108.46   5
   0  -7  -8 178351. 5321.04   4
   0   7  -8 190623. 5133.23   1
   0  -7  -8 186117. 4772.19   2
   0  -7  -8 179064. 4945.75   6
   0   7  -8 189068. 5274.44   2
   0   7  -8 179722. 4915.11   4
   0   7   8 168307. 5076.31   4
   0   7   8 188798. 5061.27   6
   0   7  -8 182647. 3989.09   3
   0  -7   9 29058.8 1550.14   2
   0   7   9 27641.4 1561.72   4
   0  -7  -9 25846.2 1606.80   4
   0   7  -9 27790.3 1544.39   5
   0  -7  -9 28369.6 1490.17   6
   0   7  -9 26940.3 1387.61   4
   0   7   9 28725.6 1514.07   6
   0  -7  -9 27222.4 1313.97   2
   0   7  -9 28943.0 1618.63   2
   0  -7 -10 147615. 4720.38   4
   0   7  10 141744. 4506.32   4
   0  -7  10 150314. 4554.87   2
   0  -7 -10 152657. 4211.73   2
   0   7  10 160617. 4600.02   6
   0   7 -10 150204. 4272.04   4
   0   7 -10 146635. 4533.07   5
   0  -7 -10 159767. 4522.08   6
   0   7 -11 890.708 413.690   5
   0  -7 -11 181.456 239.114   2
   0  -7 -11 372.619 251.351   6
   0  -7  11 421.601 285.492   2
   0   7  11 385.297 306.821   4
   0  -7 -11 341.009 263.654   4
   0   7 -11 117.893 222.175   4
   0  -7 -11 866.397 240.593   2
   0   7 -12 70105.7 2888.79   5
   0  -7  12 71240.5 2851.58   2
   0  -7 -12 78820.4 2334.21   2
   0  -7 -12 68181.0 2899.97   4
   0   7  12 64487.8 2783.56   4
   0  -7 -12 70822.2 2830.13   6
   0   7 -12 71772.3 2497.82   4
   0   7 -13 2440.06 552.863   5
   0  -7 -13 3347.86 653.811   4
   0  -7  13 3785.37 579.830   2
   0   7 -13 3301.04 457.116   4
   0  -7 -13 3627.89 432.854   2
   0   7  13 3348.57 670.283   4
   0  -7 -13 3222.10 570.576   6
   0  -7 -14 54586.8 2528.59   6
   0  -7  14 49772.8 2441.20   2
   0  -7 -14 54042.4 1939.74   2
   0  -7 -14 54067.3 2489.30   4
   0   7 -14 57974.6 2079.33   4
   0   7  14 48733.9 2417.68   4
   0   7 -14 51723.6 2579.43   5
   0  -7 -15 1299.30 477.511   6
   0   7  15 1189.88 510.667   4
   0  -7 -15 1441.48 333.241   2
   0  -7  15 2036.88 565.422   2
   0   7 -15 892.633 235.581   4
   0  -7 -16 12824.7 1237.23   6
   0  -7 -16 15097.1 952.625   2
   0   7 -16 11499.6 1147.86   6
   0   7 -16 14805.3 908.447   4
   0  -7  16 14901.4 1311.26   2
   0   7  16 15443.5 1346.19   4
   0   7 -17 474.443 213.905   4
   0   7  17 699.472 400.883   4
   0  -7 -17-138.848 358.390   6
   0  -7  17 715.859 411.118   2
   0  -7  18 912.640 288.503   2
   0  -7 -18 284.641 401.350   6
   0   7  18 1011.46 463.117   4
   0   7 -18 240.739 363.089   6
   0   7 -19 498.939 404.295   6
   0  -7 -19 1633.81 612.151   6
   0  -7  19 1138.49 513.136   2
   0   7  19 1514.03 567.613   4
   0   7  20 1136.02 486.426   4
   0   7 -20 167.168 393.142   6
   0  -7 -20 1080.85 496.479   6
   0  -7  20 487.982 396.995   2
   0   7  20 187.313 418.302   1
   0  -7 -21 192.307 389.234   6
   0   7 -21 68.6648 463.604   6
   0   7  21 715.987 669.950   1
   0  -7  21 814.431 420.498   2
   0   7 -22 9252.71 1150.82   6
   0  -7 -22 10061.3 1255.92   6
   0  -7  22 11966.6 1334.61   2
   0   7  22 12803.3 1610.04   1
   0  -7 -23 159.367 410.449   6
   0   7 -23-531.247 547.272   6
   0  -7  23 386.417 344.688   2
   0   7  23 914.347 531.176   1
   0  -7 -24 15277.4 1582.21   6
   0  -7 -25 1359.02 622.551   6
   0   8   0 145312. 4375.39   4
   0  -8   0 146284. 4160.16   2
   0  -8   0 152446. 4349.52   4
   0   8   0 154695. 4218.25   2
   0  -8  -1 5617.71 627.447   2
   0   8   1 6273.71 651.252   2
   0   8  -1 4888.69 611.809   2
   0  -8  -1 5184.83 654.751   4
   0   8   1 5275.16 719.545   4
   0   8   1 6572.25 637.162   6
   0   8  -1 6827.70 755.248   4
   0  -8   1 4363.87 646.474   4
   0  -8   1 4371.55 647.376   2
   0   8  -2 156853. 4572.33   4
   0   8   2 164457. 4356.06   2
   0   8   2 165748. 4401.05   6
   0  -8   2 156821. 4399.08   4
   0   8  -2 159061. 4416.06   2
   0   8   2 151557. 4563.83   4
   0  -8  -2 153069. 4304.00   2
   0  -8  -2 157002. 4640.12   4
   0  -8   2 151894. 4380.45   2
   0  -8   3 34886.7 1652.30   2
   0   8   3 38484.7 1661.10   6
   0   8  -3 38321.0 1716.08   2
   0  -8  -3 39846.2 1888.44   4
   0   8  -3 37071.6 1758.10   4
   0   8   3 34496.5 1750.64   4
   0  -8  -3 37131.7 1612.23   2
   0  -8   3 37866.6 1648.06   4
   0   8  -4 153422. 4508.99   4
   0   8   4 145883. 4504.06   4
   0  -8   4 151063. 4398.49   2
   0   8   4 161225. 4377.91   6
   0  -8  -4 159628. 4698.68   4
   0  -8  -4 151213. 4227.44   2
   0   8  -4 154756. 4429.79   2
   0  -8   5 34512.1 1705.63   2
   0  -8  -5 38862.2 1935.06   4
   0  -8  -5 35378.9 1581.44   2
   0   8   5 36401.5 1814.50   4
   0   8  -5 34633.4 1729.52   4
   0   8   5 38038.2 1704.85   6
   0   8  -5 38183.6 1768.24   2
   0   8   6 82081.0 2800.44   6
   0   8  -6 80373.0 2894.65   2
   0   8  -6 79510.6 2834.56   4
   0  -8  -6 79276.1 2634.03   2
   0  -8  -6 78598.4 3053.46   4
   0  -8   6 78619.8 2828.04   2
   0   8   6 75018.9 2887.84   4
   0   8  -7 14961.3 1154.16   5
   0   8   7 13576.0 1087.82   4
   0   8  -7 15986.2 583.667   3
   0  -8  -7 16810.2 1035.05   2
   0   8   7 15909.7 1088.39   6
   0   8  -7 15147.1 1156.46   2
   0  -8  -7 14444.7 1203.47   4
   0  -8   7 16094.0 1135.77   2
   0   8  -7 16218.1 1173.48   1
   0   8  -7 14511.4 1053.07   4
   0  -8   8 58823.2 2440.12   2
   0   8  -8 59464.9 2372.80   4
   0  -8  -8 60521.3 2225.26   2
   0   8  -8 56362.7 2394.99   5
   0   8  -8 61609.0 1505.00   3
   0  -8  -8 54267.8 2577.75   4
   0   8   8 53843.9 2432.20   4
   0  -8   9 45830.1 2125.18   2
   0   8  -9 44642.3 1995.52   4
   0   8  -9 42758.6 2066.23   5
   0   8   9 41185.9 2098.41   4
   0  -8  -9 47204.2 2044.33   6
   0  -8  -9 46024.1 1878.99   2
   0  -8  -9 43795.5 2242.34   4
   0  -8 -10-110.962 252.844   6
   0   8  10 398.011 273.082   4
   0  -8 -10-20.6643 233.716   2
   0  -8  10 473.840 329.381   2
   0   8 -10 302.508 277.386   4
   0   8 -10 780.839 440.486   5
   0  -8 -11 22558.9 1112.50   2
   0  -8 -11 20377.2 1400.24   6
   0  -8  11 22454.0 1480.35   2
   0   8  11 18601.7 1399.58   4
   0   8 -11 21692.5 1304.20   4
   0  -8 -11 20849.0 1239.97   2
   0   8 -11 20085.9 1445.04   5
   0  -8  12 24805.0 1621.02   2
   0  -8 -12 26628.5 1639.40   6
   0   8 -12 27564.1 1706.11   5
   0  -8 -12 25210.0 1210.94   2
   0  -8 -12 25156.5 1393.53   2
   0   8 -12 26223.0 1457.05   4
   0   8  12 24467.7 1628.33   4
   0  -8 -13 30462.3 1825.43   6
   0   8 -13 30180.8 1549.04   4
   0  -8 -13 30903.9 1374.71   2
   0   8 -13 30135.3 1858.91   5
   0   8  13 27455.3 1783.95   4
   0  -8 -13 28608.4 1532.81   2
   0  -8  13 29306.9 1804.04   2
   0   8 -14 52074.6 2101.23   4
   0  -8  14 52638.8 2557.34   2
   0   8 -14 55413.7 2677.32   5
   0  -8 -14 46910.7 2409.33   6
   0  -8 -14 46464.0 2055.27   2
   0   8  14 49256.6 2495.96   4
   0  -8 -14 54807.5 1986.74   2
   0  -8  15 410.347 342.953   2
   0   8 -15 385.626 233.770   4
   0  -8 -15 151.037 373.698   6
   0   8  15 68.3465 306.902   4
   0  -8 -15 322.255 227.436   2
   0  -8 -15 81.3803 221.335   2
   0   8 -15-329.515 465.340   5
   0  -8 -16 44811.1 2031.22   2
   0  -8  16 49311.5 2550.85   2
   0   8  16 46603.9 2482.85   4
   0   8 -16 52760.6 2007.61   4
   0  -8 -16 46741.9 2514.91   6
   0  -8 -17 123.224 380.207   6
   0  -8  17 778.518 435.095   2
   0   8  17 289.808 368.901   4
   0   8 -17 1072.54 285.450   4
   0   8 -17 229.013 401.520   6
   0  -8 -17 1144.75 347.120   2
   0  -8 -18 23011.6 1834.10   6
   0   8  18 24660.4 1797.59   4
   0   8 -18 23367.7 1738.11   6
   0  -8  18 27063.0 1907.18   2
   0  -8  19 102.707 356.480   2
   0   8  19 340.480 366.815   4
   0  -8 -19-402.324 369.322   6
   0  -8 -20 21363.9 1816.00   6
   0  -8  20 26039.2 1958.82   2
   0   8 -20 24775.2 1923.02   6
   0   8  20 25250.6 1871.00   4
   0   8  21 261.934 507.762   1
   0  -8  21-44.8912 324.108   2
   0  -8 -21-881.811 576.877   6
   0   8 -21-242.524 440.935   6
   0   8 -22 26264.8 2090.22   6
   0  -8  22 33540.6 2301.26   2
   0   8  22 32793.5 2561.37   1
   0  -8 -22 29604.1 2217.12   6
   0  -8 -23-498.887 397.802   6
   0  -8  23-116.006 451.099   2
   0  -8 -24 13149.4 1528.84   6
   0  -8 -25 2120.44 670.342   6
   0   9   0 1394.95 439.557   4
   0   9   0 1197.52 384.850   2
   0  -9   0 843.950 341.251   2
   0  -9   0 1184.32 357.315   4
   0   9   1 51724.0 2061.24   2
   0   9   1 52434.4 2077.61   6
   0  -9   1 46063.0 2019.40   2
   0   9  -1 51618.9 2089.28   2
   0   9   1 47777.3 2188.75   4
   0  -9  -1 49864.1 2048.47   2
   0   9  -1 48060.2 2183.48   4
   0  -9  -1 51892.9 2240.99   4
   0  -9   1 47852.5 2088.07   4
   0  -9   2 19753.2 1247.94   2
   0   9   2 23533.9 1292.70   2
   0   9   2 22993.0 1319.26   6
   0  -9  -2 24469.9 1347.06   2
   0   9   2 22280.8 1436.26   4
   0  -9   2 22031.6 1313.18   4
   0  -9  -2 23721.2 1466.92   4
   0   9  -2 22403.0 1324.08   2
   0   9  -2 22122.7 1417.79   4
   0   9   3 97909.6 3155.89   6
   0   9  -3 98987.2 3225.91   2
   0   9   3 91604.0 3331.52   4
   0  -9  -3 91816.8 3068.88   2
   0   9  -3 91107.7 3316.38   4
   0  -9  -3 95906.1 3409.82   4
   0  -9   3 90900.6 3149.50   2
   0   9   4 36492.6 1896.18   4
   0   9  -4 37398.9 1905.28   4
   0   9   4 38702.3 1784.17   6
   0  -9   4 34928.9 1755.74   2
   0  -9  -4 37230.1 1955.98   4
   0  -9  -4 37365.7 1713.04   2
   0   9   5 17946.0 1300.60   4
   0   9  -5 19237.9 1305.74   4
   0  -9   5 18679.2 1252.57   2
   0  -9  -5 18396.7 1155.95   2
   0   9  -6 79696.6 2970.54   4
   0  -9  -6 78629.4 2718.76   2
   0   9   6 72801.6 2946.44   4
   0  -9   6 75300.8 2866.22   2
   0   9  -7 585.072 346.102   4
   0  -9   7 1024.46 348.790   2
   0  -9  -7 565.514 291.939   2
   0   9   7 521.149 336.595   4
   0   9  -7 913.428 168.616   3
   0   9  -8 79101.8 1912.98   3
   0  -9  -8 77236.8 2755.62   2
   0   9  -8 79099.3 2983.78   4
   0  -9   8 78276.6 2999.40   2
   0   9   8 74680.5 3035.13   4
   0   9  -8 78696.9 2989.77   5
   0   9  -9 468.197 478.587   5
   0   9  -9 988.297 345.450   4
   0  -9   9 1570.47 467.107   2
   0   9  -9 1012.91 134.156   3
   0  -9  -9 753.169 268.138   2
   0   9   9 1015.12 429.099   4
   0   9 -10 90571.5 3291.76   4
   0  -9  10 91676.4 3461.48   2
   0  -9 -10 101484. 3240.65   2
   0   9  10 88207.6 3494.56   4
   0   9 -10 91076.4 3458.18   5
   0   9 -11 5356.66 690.642   4
   0  -9 -11 6981.30 742.649   2
   0  -9  11 6699.25 868.355   2
   0   9  11 5923.50 820.347   4
   0  -9 -11 6223.02 808.457   6
   0   9 -11 6014.21 908.628   5
   0   9 -12 37651.2 1901.44   4
   0  -9 -12 34052.6 1966.43   6
   0   9  12 32144.7 2002.39   4
   0  -9 -12 36381.9 1780.58   2
   0  -9  12 35517.9 2026.77   2
   0   9 -12 37125.4 2108.62   5
   0  -9 -12 37835.7 1595.21   2
   0  -9 -13 4130.99 502.957   2
   0  -9 -13 5135.13 788.233   6
   0  -9  13 4333.44 733.315   2
   0   9  13 3480.13 677.000   4
   0   9 -13 5345.52 697.187   4
   0   9 -13 5575.61 931.826   5
   0  -9 -13 4858.40 652.341   2
   0   9  14 21715.9 1675.23   4
   0  -9 -14 22883.6 1232.00   2
   0  -9 -14 23769.9 1702.45   6
   0  -9 -14 21168.0 1355.86   2
   0  -9  14 24334.1 1713.46   2
   0   9 -14 22707.1 1394.57   4
   0   9 -14 21843.7 1662.37   5
   0   9  15 44375.6 2477.80   4
   0  -9 -15 42072.0 2409.12   6
   0  -9  15 45506.8 2472.74   2
   0   9 -15 48139.5 2592.43   5
   0  -9 -15 40324.6 1972.22   2
   0   9 -15 48393.4 2075.18   4
   0  -9  16 5352.63 886.776   2
   0   9 -16 6099.26 1036.62   5
   0  -9 -16 5985.00 702.419   2
   0   9  16 5560.13 890.956   4
   0  -9 -16 5760.06 879.423   6
   0   9 -16 5974.43 687.728   4
   0  -9 -17 23803.5 1851.79   6
   0  -9 -17 21520.5 1363.01   2
   0  -9  17 22804.3 1784.79   2
   0   9  17 25633.0 1856.59   4
   0   9  18-287.717 521.158   4
   0   9 -18-22.5449 477.525   6
   0  -9 -18 610.969 343.521   6
   0  -9  18 304.067 424.046   2
   0  -9  19 21660.6 1837.80   2
   0   9 -19 21676.2 1769.63   6
   0  -9 -19 21140.9 1842.47   6
   0   9  19 23159.3 1820.09   4
   0   9 -20 370.532 554.230   6
   0  -9  20-239.317 397.736   2
   0   9  20 637.838 550.271   4
   0  -9 -20 218.865 414.596   6
   0  -9  21 24383.6 1981.51   2
   0   9 -21 24109.0 1967.18   6
   0  -9 -21 26613.9 2094.63   6
   0   9  22 3456.69 1005.30   1
   0  -9 -22 1754.01 663.736   6
   0  -9  22 1976.79 651.118   2
   0   9 -22 1846.91 625.976   6
   0  -9  23 6028.46 1049.57   2
   0  -9 -23 5889.50 1049.32   6
   0  -9 -24 5890.64 1103.40   6
   0  10   0 7694.40 879.591   4
   0 -10   0 8500.60 822.388   2
   0 -10   1 492.122 276.033   2
   0 -10  -1 314.278 222.072   2
   0  10   1 733.169 375.797   4
   0  10  -1 667.860 365.375   4
   0  10   1 766.170 354.138   2
   0 -10   2 30940.8 1665.10   2
   0 -10  -2 30392.4 1612.14   2
   0  10  -2 30960.3 1787.18   4
   0  10   2 32398.2 1846.12   4
   0  10  -3 20562.4 1439.20   4
   0 -10   3 20615.6 1355.43   2
   0  10   3 21137.4 1486.79   4
   0 -10  -3 21860.3 1342.53   2
   0  10   4 16406.5 1304.02   4
   0  10  -4 16998.6 1298.60   4
   0 -10  -4 17243.4 1177.79   2
   0 -10   4 17794.7 1246.42   2
   0  10  -5 101543. 3639.61   4
   0  10   5 95026.8 3604.04   4
   0 -10   5 97620.9 3503.18   2
   0 -10  -5 103648. 3399.37   2
   0  10  -6 36304.6 1958.06   4
   0  10   6 32227.3 1886.26   4
   0 -10   6 33595.0 1849.43   2
   0 -10  -6 36217.9 1774.37   2
   0  10  -7 95803.8 2405.32   3
   0 -10   7 96333.0 3498.06   2
   0  10  -7 98307.1 3595.04   4
   0 -10  -7 97071.9 3311.73   2
   0  10   7 89139.7 3527.10   4
   0 -10   8 11412.0 1046.85   2
   0  10  -8 12130.2 1181.82   5
   0  10  -8 10965.7 1080.35   4
   0 -10  -8 11969.6 983.345   2
   0  10   8 11622.6 1111.52   4
   0  10  -8 11835.5 508.935   3
   0  10  -9 148488. 4871.34   4
   0  10  -9 158887. 3466.50   3
   0 -10   9 154751. 4971.00   2
   0 -10  -9 153740. 4648.93   2
   0  10  -9 153116. 4883.70   5
   0  10   9 145982. 4990.95   4
   0  10  10 1493.26 565.161   4
   0  10 -10 2782.56 552.058   4
   0 -10  10 2619.80 558.090   2
   0  10 -10 2717.15 682.951   5
   0 -10 -10 2056.82 485.125   2
   0  10 -11 61963.3 2789.03   5
   0  10  11 61503.1 2909.03   4
   0 -10  11 63886.2 2892.17   2
   0 -10 -11 61539.4 2546.60   2
   0  10 -11 66115.4 2779.92   4
   0  10  12 618.254 400.691   4
   0  10 -12 1104.31 396.771   4
   0  10 -12 1536.31 602.180   5
   0 -10 -12 708.928 327.454   2
   0 -10  12 870.346 423.074   2
   0  10 -13 67899.5 3036.72   5
   0  10 -13 67572.1 2780.50   4
   0 -10  13 63983.7 2983.68   2
   0 -10 -13 61726.9 2598.59   2
   0 -10 -13 64753.5 2357.65   2
   0  10  13 59823.8 2979.85   4
   0  10  14 3098.99 665.892   4
   0  10 -14 4081.88 623.074   4
   0 -10 -14 2239.33 473.040   2
   0 -10  14 4155.06 751.808   2
   0 -10 -14 3874.95 742.284   6
   0  10 -14 3571.79 789.622   5
   0 -10 -15 16184.0 1219.18   2
   0  10 -15 17198.6 1249.18   4
   0  10 -15 15335.7 1440.68   5
   0 -10  15 15948.0 1468.40   2
   0  10  15 15744.2 1501.37   4
   0 -10 -15 16740.8 1491.21   6
   0 -10 -16 427.955 401.686   6
   0  10 -16-163.655 276.175   4
   0 -10  16 547.860 407.767   2
   0 -10 -16 291.444 272.051   2
   0  10  16 393.482 448.422   4
   0  10 -16-17.5480 526.731   5
   0  10 -17 186.652 490.309   5
   0 -10 -17 87.6790 389.125   6
   0  10  17-246.110 344.865   4
   0 -10  17 146.990 335.868   2
   0  10  18 4724.51 905.137   4
   0 -10 -18 3457.00 785.274   6
   0 -10  18 4739.05 887.379   2
   0 -10 -19 864.856 516.627   6
   0  10 -19-271.800 472.232   6
   0  10  19 500.541 426.982   4
   0 -10  19-410.009 472.363   2
   0 -10  20 2441.11 644.996   2
   0  10 -20 1874.17 704.604   6
   0  10  20 3410.91 847.139   4
   0 -10 -20 2898.69 751.621   6
   0 -10  21 11410.3 1463.84   2
   0  10 -21 8123.03 1172.28   6
   0 -10 -21 9185.01 1309.13   6
   0 -10  22 1093.06 611.016   2
   0  10 -22 620.719 559.431   6
   0 -10 -23 17337.7 1852.53   6
   0 -10  23 20133.2 1924.45   2
   0 -10 -24 3552.17 947.822   6
   0 -11   0-132.536 264.830   2
   0  11   0-105.297 366.152   4
   0 -11   1 104935. 3628.92   2
   0  11  -1 109469. 3935.37   4
   0  11   1 100140. 3846.16   4
   0 -11  -1 102876. 3586.68   2
   0  11  -2 1206.43 412.761   4
   0 -11  -2 1347.14 410.553   2
   0  11   2 904.226 473.928   4
   0 -11   2 681.000 342.746   2
   0 -11   3 99812.0 3573.50   2
   0  11   3 97443.4 3740.87   4
   0 -11  -3 98165.9 3452.73   2
   0  11  -3 102209. 3816.91   4
   0  11  -4 5689.59 802.820   4
   0 -11   4 6946.49 824.039   2
   0 -11  -4 5515.71 711.247   2
   0  11   4 6460.76 887.235   4
   0  11   5 34326.1 2030.78   4
   0 -11   5 34405.2 1908.31   2
   0  11  -5 37983.1 2126.57   4
   0 -11  -5 34027.6 1830.03   2
   0  11   6-211.566 430.134   4
   0  11  -6 61.5313 381.326   4
   0 -11   6 426.249 337.281   2
   0 -11  -6 570.621 379.848   2
   0  11   7 31970.9 1996.00   4
   0 -11  -7 31251.4 1762.03   2
   0  11  -7 32658.5 1984.36   4
   0 -11   7 34230.6 1949.55   2
   0  11  -8 3644.31 935.546   5
   0  11   8 3363.82 703.414   4
   0 -11   8 4221.70 692.376   2
   0  11  -8 3682.64 295.629   3
   0 -11  -8 4612.05 677.044   2
   0  11  -8 3381.17 685.755   4
   0  11  -9 4664.08 788.570   4
   0  11  -9 4026.32 694.795   5
   0 -11   9 4438.56 762.114   2
   0  11  -9 5213.28 297.160   3
   0 -11  -9 5670.31 752.248   2
   0  11   9 3282.06 680.764   4
   0  11 -10 630.248 589.363   5
   0  11 -10-387.952 317.826   4
   0 -11  10 255.158 341.084   2
   0  11  10 731.673 482.872   4
   0 -11 -10 331.589 327.119   2
   0 -11 -11 26975.5 1694.20   2
   0  11 -11 32291.0 1976.81   5
   0  11 -11 29985.7 1862.52   4
   0  11  11 28433.7 1982.15   4
   0 -11  11 30972.0 1990.26   2
   0  11 -12 3888.57 743.687   5
   0 -11 -12 3461.79 605.925   2
   0  11  12 3147.07 711.324   4
   0 -11  12 4640.43 797.862   2
   0  11 -12 4147.47 726.161   4
   0  11 -13 24538.5 1775.15   5
   0  11 -13 21892.7 1549.91   4
   0  11  13 19470.8 1679.03   4
   0 -11 -13 19219.4 1415.32   2
   0 -11  13 19414.2 1629.26   2
   0  11 -14 1651.67 435.716   4
   0  11 -14 1963.56 695.290   5
   0  11  14 1457.17 624.366   4
   0 -11  14 1356.41 575.027   2
   0 -11 -14 1615.43 441.156   2
   0  11  15 40066.4 2566.67   4
   0 -11  15 44744.4 2616.81   2
   0  11 -15 46246.2 2270.79   4
   0  11 -15 42237.2 2515.32   5
   0 -11 -15 41186.0 2139.63   2
   0 -11  16-708.756 436.635   2
   0 -11 -16-446.226 365.931   2
   0  11 -16-127.516 295.792   4
   0  11 -16 532.907 587.532   5
   0  11  16 697.708 504.427   4
   0 -11  17 62842.6 3286.64   2
   0  11  17 62108.5 3307.07   4
   0  11 -17 55634.9 3169.91   5
   0  11 -18 1143.03 592.996   5
   0  11  18 793.776 508.691   4
   0 -11  18 112.035 398.831   2
   0  11  19 44034.4 2824.09   4
   0 -11  19 50536.1 2998.15   2
   0  11 -20 1728.74 729.569   6
   0  11  20 2608.96 741.285   4
   0 -11  20 3762.62 894.476   2
   0 -11  21 37419.5 2661.06   2
   0  11 -21 30972.4 2306.17   6
   0 -11  22 2783.16 864.808   2
   0 -11  23 8616.94 1356.10   2
   0 -12   0 20700.7 1441.62   2
   0  12   0 19303.2 1561.45   4
   0  12   1 792.182 469.835   4
   0 -12   1 1676.74 546.923   2
   0  12  -1 1875.61 555.921   4
   0 -12  -1 1925.45 506.717   2
   0 -12   2 15437.9 1263.38   2
   0 -12  -2 17827.9 1340.75   2
   0  12   2 17394.8 1468.80   4
   0  12  -2 15515.5 1385.38   4
   0  12  -3 9851.85 1147.67   4
   0  12   3 9845.70 1070.28   4
   0 -12   3 7777.30 949.027   2
   0 -12  -3 8250.86 934.989   2
   0 -12  -4 14252.0 1203.03   2
   0 -12   4 13202.2 1173.23   2
   0  12  -4 11881.3 1233.01   4
   0  12   4 11915.6 1218.18   4
   0  12  -5 34772.7 2153.09   4
   0 -12  -5 36350.1 1967.88   2
   0 -12   5 34827.2 2013.29   2
   0  12   5 33122.0 2106.04   4
   0  12  -6 4118.11 768.559   4
   0 -12   6 3251.12 641.813   2
   0  12   6 3811.50 682.543   4
   0 -12  -6 5216.74 751.173   2
   0  12  -7 18202.9 1543.82   4
   0  12   7 18897.7 1588.97   4
   0 -12  -7 19445.5 1427.95   2
   0 -12   7 22241.8 1618.32   2
   0 -12  -8 3685.60 692.031   2
   0  12   8 4165.11 801.359   4
   0 -12   8 5537.62 842.770   2
   0  12  -8 3708.47 329.316   3
   0  12  -8 3926.01 757.431   4
   0  12  -9 59423.0 2857.12   5
   0  12  -9 61012.6 1558.09   3
   0 -12   9 60948.6 2884.55   2
   0  12   9 54866.4 2895.69   4
   0  12  -9 56464.6 2870.09   4
   0 -12  -9 58784.5 2686.62   2
   0  12  10 783.695 491.886   4
   0 -12 -10 111.736 313.883   2
   0  12 -10-52.8015 551.792   5
   0  12 -10-51.3628 361.922   4
   0 -12  10 240.721 396.384   2
   0 -12 -11 38159.8 2126.51   2
   0  12 -11 45576.7 2453.37   4
   0  12  11 39160.5 2453.41   4
   0  12 -11 40658.6 2303.75   5
   0 -12  11 42227.1 2425.48   2
   0  12 -12 5605.57 901.676   5
   0  12 -12 5700.64 839.401   4
   0 -12 -12 4527.06 689.593   2
   0  12  12 4758.28 881.375   4
   0 -12  12 5025.29 834.262   2
   0 -12 -13 32451.7 1971.47   2
   0  12  13 36649.5 2411.08   4
   0  12 -13 37723.2 2256.67   5
   0 -12  13 37764.1 2368.17   2
   0  12 -13 39779.4 2242.94   4
   0  12 -14 4339.54 733.620   4
   0 -12  14 4769.23 907.195   2
   0  12  14 2932.21 779.599   4
   0 -12 -14 4149.19 694.381   2
   0  12 -14 3798.15 857.498   5
   0  12  15 31734.0 2342.45   4
   0  12 -15 34953.8 2046.50   4
   0 -12 -15 32024.3 1933.26   2
   0 -12  15 36768.1 2395.94   2
   0  12 -15 31356.6 2216.25   5
   0  12 -16 7127.37 1215.68   5
   0  12  16 8936.70 1257.69   4
   0 -12  16 8778.53 1174.11   2
   0  12 -17-409.310 604.740   5
   0 -12  17-18.3417 373.984   2
   0  12  17-521.061 484.189   4
   0 -12  18 10909.1 1377.42   2
   0  12  18 8071.94 1297.96   4
   0  12 -18 6555.94 1251.05   5
   0  12  19-158.659 543.162   4
   0 -12  19 466.377 589.793   2
   0 -12  20 8296.91 1329.15   2
   0  12  20 11020.2 1459.35   4
   0 -12  21 11984.6 1637.83   2
   0  12 -21 10253.1 1346.26   6
   0 -12  22 4391.34 1039.14   2
   0 -13   0 472.962 445.392   2
   0  13   0 266.976 457.058   4
   0  13  -1 7698.45 1040.40   4
   0 -13  -1 7537.59 909.533   2
   0  13   1 7072.30 1012.70   4
   0 -13   1 7870.53 965.915   2
   0 -13  -2 10590.3 1096.43   2
   0  13   2 9963.54 1186.42   4
   0 -13   2 8651.61 1006.44   2
   0  13  -2 10398.1 1196.00   4
   0  13  -3 26616.7 1926.15   4
   0 -13   3 24878.3 1721.02   2
   0  13   3 26732.2 1949.18   4
   0 -13  -3 27461.0 1779.98   2
   0 -13   4 26657.9 1790.11   2
   0  13   4 23591.3 1823.77   4
   0  13  -4 23952.7 1858.36   4
   0 -13  -4 26262.3 1718.88   2
   0 -13   5 1541.99 556.188   2
   0  13  -5 914.978 404.212   4
   0  13   5 504.449 384.060   4
   0 -13  -5 2170.33 590.298   2
   0 -13   6 38745.3 2228.93   2
   0  13  -6 38234.1 2369.75   4
   0  13   6 36542.3 2308.27   4
   0 -13  -6 37924.3 2140.57   2
   0 -13  -7 1216.44 400.016   2
   0 -13   7 2177.18 624.591   2
   0  13   7 596.555 430.859   4
   0  13  -7 1029.98 527.551   4
   0  13  -8 42788.8 2577.54   4
   0 -13   8 44162.2 2484.85   2
   0 -13  -8 43170.9 2327.34   2
   0  13  -8 45825.8 1397.27   3
   0  13   8 43596.2 2603.30   4
   0  13  -9 3483.10 826.352   5
   0  13  -9 2956.66 698.747   4
   0 -13   9 3383.09 712.272   2
   0  13   9 4013.15 842.213   4
   0 -13  -9 3783.17 662.973   2
   0  13 -10 32723.4 2121.26   5
   0  13 -10 33731.6 2222.70   4
   0  13  10 29909.4 2181.58   4
   0 -13 -10 34293.0 2066.30   2
   0 -13  10 32648.7 2142.82   2
   0  13 -11 3162.61 676.176   4
   0 -13 -11 6312.56 881.017   2
   0  13  11 5255.34 908.563   4
   0  13 -11 5524.22 903.120   5
   0 -13  11 5116.41 886.325   2
   0  13 -12 24782.6 1835.76   5
   0  13 -12 24753.1 1848.44   4
   0 -13 -12 21920.7 1658.22   2
   0  13  12 22299.5 1934.35   4
   0 -13  12 23549.8 1860.09   2
   0  13  13 23789.8 1993.32   4
   0 -13 -13 21040.6 1627.31   2
   0  13 -13 21117.3 1691.83   4
   0  13 -13 22166.0 1814.95   5
   0 -13  13 26448.1 2001.53   2
   0  13 -14 21892.3 1875.92   5
   0  13  14 24758.8 2079.85   4
   0 -13  14 25698.5 2032.61   2
   0 -13 -14 22793.8 1706.17   2
   0  13 -14 26805.6 1893.00   4
   0 -13 -15 36661.4 2152.95   2
   0  13  15 36859.7 2624.00   4
   0  13 -15 41280.9 2347.68   4
   0 -13  15 37284.1 2519.16   2
   0  13 -15 37022.7 2430.57   5
   0  13  16 6030.11 1169.94   4
   0  13 -16 5312.40 1026.73   5
   0 -13  16 5441.78 945.843   2
   0  13  17 15053.6 1751.44   4
   0  13 -17 13957.1 1576.68   5
   0 -13  17 18832.3 1848.19   2
   0  13  18 753.116 496.839   4
   0  13 -18 1512.23 786.560   5
   0 -13  18 210.680 443.011   2
   0  13  19 9401.89 1407.48   4
   0 -13  19 9211.39 1333.32   2
   0 -13  20 2114.92 765.389   2
   0  13  20 1567.22 606.975   4
   0 -13  21 6715.03 1232.27   2
   0 -14   0 96098.1 3809.81   2
   0  14   0 94388.3 4122.96   4
   0  14  -1 140.024 438.596   4
   0 -14   1 7.47060 374.119   2
   0 -14  -1 229.629 352.292   2
   0  14   1-349.121 536.702   4
   0  14   2 77714.0 3667.00   4
   0 -14   2 81750.3 3443.13   2
   0 -14  -2 82900.5 3438.13   2
   0  14  -2 73377.4 3596.07   4
   0  14  -3 173.166 379.971   4
   0  14   3 106.993 392.748   4
   0 -14   3-27.4943 298.949   2
   0 -14  -3 359.641 394.895   2
   0 -14  -4 43939.9 2387.52   2
   0  14   4 39010.9 2494.11   4
   0  14  -4 43407.6 2659.07   4
   0 -14   4 40366.0 2338.79   2
   0 -14   5 1452.72 500.390   2
   0 -14  -5 2436.00 602.959   2
   0  14   5 1945.43 645.397   4
   0  14  -5 1399.22 540.765   4
   0  14   6 26791.2 2033.83   4
   0 -14  -6 24083.4 1773.77   2
   0  14  -6 24015.3 1990.74   4
   0 -14   6 25987.5 1868.92   2
   0 -14  -7 1255.93 523.883   2
   0 -14   7 285.676 429.402   2
   0  14  -7 764.896 487.189   4
   0  14   7 520.580 512.735   4
   0 -14   8 2155.44 589.464   2
   0  14  -8 2317.11 645.148   4
   0 -14  -8 2779.51 662.325   2
   0  14   8 3714.15 776.059   4
   0  14  -9 8140.06 1150.66   5
   0 -14  -9 7004.69 973.200   2
   0  14   9 7750.31 1151.14   4
   0  14  -9 8215.89 1179.20   4
   0 -14   9 10633.5 1205.30   2
   0  14 -10 4457.18 947.666   5
   0  14  10 3165.99 784.169   4
   0  14 -10 3374.05 777.323   4
   0 -14  10 3533.16 755.607   2
   0 -14 -10 2808.46 623.563   2
   0 -14  11-364.043 399.412   2
   0  14 -11-33.1025 516.740   5
   0  14  11-335.725 438.253   4
   0  14 -11 251.653 407.376   4
   0 -14 -11 578.640 472.349   2
   0 -14  12 16745.7 1633.94   2
   0  14 -12 17877.0 1688.38   4
   0 -14 -12 14163.4 1380.50   2
   0  14 -12 18402.8 1631.36   5
   0  14  12 18101.6 1787.70   4
   0 -14 -13 1712.04 552.545   2
   0  14 -13 2736.26 718.549   4
   0  14 -13 584.378 541.964   5
   0 -14  13 1659.67 645.814   2
   0  14  13 2063.20 657.056   4
   0 -14 -14 35228.6 2227.56   2
   0  14 -14 35584.6 2399.52   5
   0  14 -14 41246.7 2516.90   4
   0  14  14 41257.3 2845.04   4
   0 -14  14 41226.4 2698.44   2
   0  14 -15 175.650 482.090   5
   0 -14  15 744.057 613.944   2
   0  14  15-396.041 512.701   4
   0  14 -16 49914.1 3009.20   5
   0  14  16 50226.3 3264.83   4
   0 -14  16 52801.6 3195.96   2
   0 -14  17 824.050 589.297   2
   0  14  17 52.0251 463.154   4
   0 -14  18 37766.8 2794.70   2
   0  14  18 37149.1 2859.62   4
   0  14  19 559.082 509.363   4
   0 -14  19-528.304 718.604   2
   0  14  20 20335.4 2174.29   4
   0 -15   0 783.157 501.947   2
   0  15   0 1335.96 688.783   4
   0 -15  -1 23045.0 1751.34   2
   0 -15   1 21145.7 1736.28   2
   0  15  -1 23382.4 2010.56   4
   0  15   1 22215.0 1918.39   4
   0  15   2 6293.67 1046.01   4
   0 -15   2 8949.55 1131.18   2
   0  15  -2 7563.38 1174.50   4
   0 -15  -2 9085.35 1149.41   2
   0 -15  -3 6961.16 1015.39   2
   0 -15   3 4833.10 863.676   2
   0  15  -3 5848.75 987.793   4
   0  15   3 7063.63 1108.20   4
   0 -15   4 19312.7 1632.14   2
   0  15   4 16756.5 1708.96   4
   0  15  -4 20896.2 1881.28   4
   0 -15  -4 20560.2 1672.33   2
   0  15   5 2698.12 688.876   4
   0  15  -5 2675.44 753.352   4
   0 -15   5 3093.30 698.250   2
   0 -15  -5 4430.03 796.512   2
   0  15   6 58333.5 3277.38   4
   0 -15  -6 62382.0 3103.17   2
   0  15  -6 64556.4 3470.85   4
   0 -15   6 61656.2 3124.84   2
   0 -15   7 1627.36 565.173   2
   0 -15  -7 1017.49 500.141   2
   0  15  -7 516.647 530.328   4
   0  15   7 757.722 487.775   4
   0 -15   8 47632.6 2742.03   2
   0  15   8 45520.3 2850.63   4
   0  15  -8 42932.4 2830.34   4
   0 -15  -8 41808.8 2541.40   2
   0  15   9-81.1682 509.213   4
   0  15  -9 477.604 474.781   4
   0 -15  -9 282.773 426.336   2
   0 -15   9 269.000 412.545   2
   0  15  -9 1009.06 715.463   5
   0  15 -10 60441.3 3148.98   5
   0  15 -10 58994.8 3343.72   4
   0 -15  10 63524.9 3317.96   2
   0  15  10 61112.0 3449.57   4
   0 -15 -10 58785.9 3072.53   2
   0  15 -11-792.454 682.447   5
   0 -15  11 489.824 517.198   2
   0  15  11-104.770 413.094   4
   0  15 -11-60.0916 413.116   4
   0 -15 -11 169.320 375.177   2
   0  15 -12 18571.6 1725.69   5
   0 -15  12 24182.4 2040.34   2
   0  15 -12 24991.1 2057.59   4
   0  15  12 20492.5 1984.19   4
   0 -15 -12 20125.0 1718.56   2
   0 -15  13 1534.48 607.699   2
   0  15  13 232.634 552.129   4
   0  15 -13 1528.43 594.080   4
   0 -15 -13 173.194 375.592   2
   0  15 -13 192.316 595.324   5
   0 -15  14 19912.4 1935.43   2
   0  15  14 16729.8 1888.74   4
   0  15 -14 15211.5 1584.79   4
   0  15 -14 16678.1 1712.34   5
   0 -15  15 2609.72 732.558   2
   0  15  15 1854.49 714.720   4
   0  15 -15 2710.71 778.615   5
   0  15 -16 6652.13 1136.95   5
   0  15  16 7489.03 1300.11   4
   0 -15  16 8739.83 1289.29   2
   0  15  17 6023.64 1218.37   4
   0  15  18 267.974 589.240   4
   0  15  19 622.751 572.158   4
   0  16   0 47171.4 2989.86   4
   0 -16   0 47583.9 2715.72   2
   0  16   1 3198.90 790.952   4
   0  16  -1 2993.31 776.028   4
   0 -16   1 4379.39 867.876   2
   0 -16  -1 3327.67 747.179   2
   0  16  -2 64810.4 3581.83   4
   0  16   2 66938.1 3586.70   4
   0 -16   2 58611.9 3130.44   2
   0 -16  -2 60870.1 3151.90   2
   0 -16  -3 14623.2 1513.32   2
   0  16   3 16938.4 1773.23   4
   0  16  -3 16016.0 1719.39   4
   0 -16   3 15033.6 1524.65   2
   0  16  -4 40337.4 2785.24   4
   0 -16   4 38289.3 2433.70   2
   0 -16  -4 36049.8 2387.08   2
   0  16   4 39398.0 2702.89   4
   0  16  -5 23594.7 2152.95   4
   0 -16  -5 21502.8 1816.38   2
   0  16   5 22248.4 2040.25   4
   0 -16   5 21027.7 1800.76   2
   0 -16  -6 8574.13 1146.24   2
   0  16  -6 8839.74 1289.50   4
   0 -16   6 8624.48 1149.78   2
   0  16   6 9211.71 1274.48   4
   0 -16  -7 19743.2 1761.18   2
   0 -16   7 19528.4 1792.08   2
   0  16  -7 18729.8 1933.14   4
   0  16   7 21158.0 2000.26   4
   0 -16  -8 4027.01 818.366   2
   0  16  -8 2062.55 756.382   4
   0  16   8 4227.40 938.497   4
   0 -16   8 3970.74 802.266   2
   0 -16   9 27395.9 2189.49   2
   0  16  -9 22435.3 1968.48   5
   0  16  -9 27461.6 2331.54   4
   0 -16  -9 26334.9 2062.59   2
   0  16   9 27758.0 2322.43   4
   0 -16 -10-257.677 467.258   2
   0  16 -10 2013.12 892.865   5
   0 -16  10 656.806 582.844   2
   0  16 -10-54.0739 547.461   4
   0  16  10 758.331 580.789   4
   0  16  11 36806.8 2765.15   4
   0  16 -11 36497.4 2462.86   5
   0 -16  11 38243.9 2650.59   2
   0  16 -11 36823.7 2662.82   4
   0 -16 -11 29243.2 2228.09   2
   0  16 -12 1027.42 591.924   4
   0  16 -12 256.798 606.195   5
   0 -16 -12 374.466 409.636   2
   0  16  12 660.976 581.569   4
   0 -16  12 1491.48 695.232   2
   0  16 -13 14023.0 1601.70   5
   0  16 -13 15365.7 1696.28   4
   0 -16  13 18354.9 1865.82   2
   0  16  13 16741.1 2006.80   4
   0  16  14 2887.85 863.728   4
   0  16 -14 5407.73 1109.76   5
   0 -16  14 3597.68 811.141   2
   0  16  15 11435.1 1640.97   4
   0  16  16 11286.4 1687.71   4
   0  16  17 5064.60 1188.28   4
   0  17   0 1381.88 657.882   4
   0 -17   0 397.889 434.966   2
   0 -17  -1 52433.7 2998.77   2
   0  17   1 50272.8 3230.34   4
   0  17  -1 51178.2 3302.69   4
   0 -17   1 51842.3 3004.42   2
   0 -17  -2 2329.08 753.122   2
   0 -17   2 1835.21 725.323   2
   0  17   2 1553.27 663.302   4
   0  17  -2 3011.10 912.901   4
   0  17  -3 49481.8 3292.19   4
   0 -17  -3 49460.0 2920.81   2
   0 -17   3 45204.5 2806.32   2
   0  17   3 51515.1 3274.00   4
   0  17   4 9741.45 1409.38   4
   0 -17  -4 11072.3 1357.50   2
   0  17  -4 9135.01 1436.57   4
   0 -17   4 9893.62 1305.76   2
   0  17  -5 23691.9 2238.69   4
   0 -17   5 24858.1 2067.43   2
   0 -17  -5 27027.3 2144.98   2
   0  17   5 24714.2 2264.56   4
   0  17   6 5372.92 1079.66   4
   0 -17  -6 4220.41 862.283   2
   0  17  -6 4874.78 1077.96   4
   0 -17   6 4641.61 894.021   2
   0 -17   7 11626.7 1420.95   2
   0  17  -7 12018.9 1618.94   4
   0  17   7 9443.19 1407.27   4
   0 -17  -7 8698.47 1217.60   2
   0  17   8 4710.41 1085.13   4
   0  17  -8 3391.97 925.806   4
   0 -17   8 3910.66 871.732   2
   0 -17  -8 1831.95 626.322   2
   0  17   9-286.180 630.938   4
   0  17  -9-343.148 625.506   4
   0 -17  -9-372.154 438.441   2
   0  17  -9 645.969 825.840   5
   0 -17   9-299.950 490.533   2
   0  17 -10 14090.9 1728.82   4
   0 -17 -10 14565.5 1614.24   2
   0  17  10 15494.6 1779.35   4
   0  17 -10 19885.1 1893.90   5
   0 -17  10 16229.1 1754.03   2
   0  17 -11 1092.75 485.542   4
   0 -17 -11 1870.34 588.311   2
   0 -17  11 2731.58 830.386   2
   0  17 -11 3297.57 940.968   5
   0  17  11 3008.97 890.496   4
   0  17  12 8437.72 1498.28   4
   0  17 -12 10719.0 1464.34   5
   0  17 -12 8723.91 1352.12   4
   0 -17 -12 6728.20 1071.94   2
   0  17  13 17609.7 1997.27   4
   0  17 -13 17183.9 1874.21   4
   0  18   0 1385.56 806.468   4
   0 -18   0 2077.92 792.089   2
   0 -18   1 9820.60 1347.61   2
   0 -18  -1 10516.0 1373.74   2
   0  18   1 8694.45 1450.07   4
   0  18  -1 8192.85 1371.98   4
   0  18   2 474.942 660.200   4
   0 -18  -2-620.594 643.456   2
   0 -18   2 127.924 410.294   2
   0  18  -2 51.1738 675.053   4
   0 -18   3 16642.4 1711.25   2
   0  18   3 15971.2 1842.19   4
   0  18  -3 15564.5 1873.39   4
   0 -18  -3 14390.4 1633.00   2
   0 -18  -4 208.853 435.701   2
   0  18   4 810.890 665.723   4
   0 -18   4-15.9033 420.348   2
   0  18  -4-307.829 617.040   4
   0  18   5 46165.1 3234.95   4
   0  18  -5 49954.4 3416.56   4
   0 -18  -5 43556.5 2890.13   2
   0 -18   5 42807.1 2837.85   2
   0  18   6 342.677 473.303   4
   0 -18  -6 1217.89 599.361   2
   0  18  -6 1570.71 736.395   4
   0 -18   6 1795.97 737.334   2
   0 -18  -7 42591.6 2883.54   2
   0  18  -7 42458.6 3208.30   4
   0  18   7 48031.2 3267.66   4
   0 -18   7 44808.8 2930.95   2
   0  18   8 2577.22 931.940   4
   0  18  -8 1643.27 672.924   4
   0 -18   8 327.263 422.568   2
   0 -18  -8 1054.79 682.310   2
   0  18  -9 33924.0 2561.25   5
   0 -18  -9 27597.9 2342.62   2
   0  18   9 34369.6 2787.01   4
   0  18  -9 28920.3 2611.26   4
   0 -18 -10-159.176 591.278   2
   0  18 -10 1901.06 959.748   4
   0 -18 -11 31010.2 2452.50   2
   0  18 -11 37371.5 2918.41   4
   0  18 -12 1002.07 735.534   4
   0 -19   0-360.712 458.286   2
   0  19   0 631.510 479.072   4
   0 -19  -1 31013.2 2437.39   2
   0 -19   1 30427.4 2433.95   2
   0  19  -1 37397.0 3020.49   4
   0  19   1 29681.3 2711.96   4
   0  19   2-692.305 799.984   4
   0 -19  -2-43.5460 451.970   2
   0 -19   2-413.901 762.459   2
   0  19  -2 843.964 816.474   4
   0 -19   3 23839.2 2105.51   2
   0  19  -3 23126.4 2444.06   4
   0 -19  -3 22494.5 2143.55   2
   0  19  -4 5188.72 1121.04   4
   0 -19   4 5077.58 1014.24   2
   0 -19  -4 4949.42 1002.75   2
   0  19  -5 13776.4 1862.21   4
   0 -19  -5 13549.9 1697.05   2
   0  19  -6 11027.3 1692.30   4
   0 -19  -6 10621.8 1536.85   2
   0 -19  -7 1817.84 805.913   2
   0  19  -7 1411.36 618.593   4
   0 -19  -8 6879.70 1251.24   2
   0  19  -8 5717.08 1175.39   4
   0  19  -9-150.564 795.475   4
   0 -19  -9 168.876 536.702   2
   0 -19 -10 7567.71 1319.00   2
   0  19 -10 7484.42 1495.47   4
   0  19 -11 2.34919 580.306   4
   0  19 -12 1862.26 872.247   4
   0 -20  -3-528.431 686.815   2
   0 -20  -4 8994.01 1398.27   2
   0 -20  -5 7494.20 1322.37   2
   0 -20  -6 4207.76 1081.45   2
   0 -20  -7 15336.4 1858.11   2
   0 -20  -8 1654.94 749.778   2
   0 -20  -9 9176.60 1448.36   2
   1   0 -26 565.492 475.495   6
  -1   0  25 18100.4 1859.66   1
   1   0 -25 13579.7 1463.03   6
   1   0 -24 629.859 486.000   6
  -1   0  24 789.752 497.808   1
  -1   0  23 28725.7 2243.27   1
   1   0 -23 25616.0 1910.92   6
  -1   0  22-40.2862 520.665   1
  -1   0  22 53.6956 292.416   2
   1   0 -22 223.056 380.857   6
  -1   0  21 10209.2 1296.88   1
   1   0 -21 8881.18 1100.75   6
  -1   0  21 10697.0 1002.93   2
   1   0 -20 631.843 476.879   6
  -1   0  20-188.426 229.822   2
  -1   0  20 450.036 444.603   1
  -1   0  19-142.152 449.958   1
   1   0 -19 591.562 393.290   6
  -1   0  19 1111.39 399.790   2
   1   0 -18 381.384 264.510   2
   1   0 -18-206.930 205.489   4
  -1   0  18-337.590 518.303   1
  -1   0  18-223.261 301.732   2
   1   0 -18 61.0450 372.581   6
   1   0 -17 4271.48 759.168   6
  -1   0  17 4222.93 660.777   2
   1   0 -17 3281.49 461.592   4
  -1   0  17 3665.61 760.189   1
   1   0 -17 3094.37 524.532   2
  -1   0  16-249.181 539.175   1
   1   0 -16 99.4248 252.265   2
   1   0 -16 247.016 233.360   4
  -1   0  16 419.490 335.202   2
   1   0 -16 462.425 400.072   6
   1   0 -15 15946.7 1070.37   2
   1   0 -15 14897.4 997.933   4
  -1   0  15 15799.8 1344.93   1
  -1   0  15 16889.9 1173.15   2
   1   0 -15 15717.1 1266.62   6
   1   0 -14 400.491 290.827   2
   1   0 -14 264.642 255.100   4
  -1   0  14 154.271 455.506   1
  -1   0  14 385.261 323.916   2
   1   0 -14 1118.52 490.672   6
  -1   0  13 94839.5 3507.46   1
   1   0 -13 97452.5 2999.14   4
   1   0 -13 94986.9 3406.52   6
   1   0 -13 90020.7 3037.95   2
  -1   0  13 93468.8 3112.53   2
   1   0 -12-73.1751 297.639   6
  -1   0  12-62.5356 267.105   2
   1   0 -12-16.5706 247.186   2
  -1   0  12 12.3509 330.117   1
   1   0 -12 282.877 214.357   4
  -1   0  12 337.669 412.169   6
  -1   0  11 131142. 3803.03   2
  -1   0  11 127946. 4105.75   1
   1   0 -11 129810. 3726.79   4
   1   0 -11 129375. 3736.98   2
  -1   0  11 131424. 4244.58   6
   1   0 -11 137748. 4180.40   6
   1   0 -10 514.963 319.125   6
  -1   0  10-115.336 319.203   6
  -1   0  10 395.859 401.036   1
   1   0 -10 620.384 225.013   4
   1   0 -10 372.536 225.535   2
  -1   0  10 392.070 296.703   2
   1   0  -9 193569. 4977.52   2
   1   0  -9 203441. 5020.15   4
  -1   0   9 192507. 5299.64   1
  -1   0   9 204535. 5516.89   6
  -1   0   9 186546. 5006.48   2
   1   0  -9 192080. 5349.56   6
  -1   0   8-141.242 287.967   6
  -1   0   8 96.5308 247.396   1
   1   0  -8 131.914 179.537   2
   1   0  -8-164.220 226.378   4
  -1   0   8 100.308 179.865   2
   1   0  -8 326.218 299.425   6
   1   0  -7 126912. 3425.51   2
  -1   0   7 129874. 3619.81   1
   1   0  -7 127402. 3749.20   6
  -1   0   7 123905. 3445.39   2
  -1   0   7 125356. 3792.73   6
   1   0  -7 135021. 3511.04   4
  -1   0   6-303.189 304.592   1
  -1   0   6-189.629 294.221   6
   1   0  -6-132.717 174.626   2
   1   0  -6-177.731 287.320   6
  -1   0   6 28.6821 192.560   2
  -1   0   5 273631. 6404.63   1
  -1   0   5 277393. 6662.61   6
   1   0  -5 279558. 6348.32   2
  -1   0   5 273034. 6353.92   2
   1   0  -5 282805. 6638.72   6
  -1   0   4-73.0593 163.472   1
  -1   0   4 135.233 157.990   2
   1   0  -4-25.2270 134.217   2
  -1   0   4-232.127 269.284   6
  -1   0   3 253891. 2511.39   2
   1   0  -3 265946. 2513.25   2
  -1   0   3 240476. 2893.94   6
  -1   0   2 1051.29 240.589   6
   1   0  -2 555.392 139.354   2
   1   0   2 521.557 122.693   3
   1   0   2 650.454 155.574   1
   1   0   3 52152.5 1187.46   1
  -1   0  -3 52834.3 990.647   3
   1   0   3 55107.4 1040.15   3
   1   0   4-85.6374 215.449   1
  -1   0  -4-327.875 212.102   1
   1   0   4 170.741 141.486   3
   1   0   5 15544.0 510.069   2
  -1   0  -5 15681.4 502.136   2
   1   0   5 16054.1 761.376   3
  -1   0  -5 17146.3 905.240   1
  -1   0  -5 16180.3 618.213   6
   1   0   5 16793.4 916.627   1
   1   0   5 16389.8 670.201   6
   1   0   6 37.0747 182.039   3
  -1   0  -6-78.3104 66.2673   2
   1   0   6-387.543 347.902   1
  -1   0  -6-85.3064 211.318   1
   1   0   6 51.3369 82.7314   2
  -1   0  -6-63.0888 147.838   6
   1   0   6 183.772 170.964   6
  -1   0  -7 136049. 3486.13   6
  -1   0  -7 144338. 3244.15   2
   1   0   7 142993. 3739.21   3
   1   0   7 141963. 4049.00   1
   1   0   7 142323. 3569.53   6
   1   0   7 143970. 3279.94   2
   1   0   8 51.0873 165.790   3
  -1   0  -8-45.3636 163.091   6
   1   0   8 163.833 277.832   1
  -1   0  -8 274.710 100.840   2
   1   0   8 287.635 213.179   6
   1   0   8 158.583 96.2227   2
  -1   0  -9 113431. 2826.69   2
   1   0   9 114336. 3345.36   3
   1   0   9 118761. 3249.48   6
   1   0   9 120348. 3736.52   1
   1   0   9 118018. 2895.60   2
  -1   0  -9 107604. 3143.96   6
   1   0  10-452.615 403.821   1
  -1   0 -10 320.079 225.930   6
   1   0  10 118.334 131.810   2
  -1   0 -10-125.823 140.501   2
   1   0  10 397.212 250.301   3
   1   0  10-312.647 225.656   6
  -1   0 -11 41084.8 1416.48   2
   1   0  11 44042.1 1864.69   3
  -1   0 -11 44434.1 1735.21   6
   1   0  11 43589.1 2138.21   1
   1   0  11 44552.1 1783.50   6
   1   0  11 44609.2 1485.29   2
   1   0  12-343.132 432.846   1
   1   0  12 7.88323 137.071   2
   1   0  12 177.673 248.124   3
  -1   0 -12 37.5811 124.534   2
  -1   0 -12-134.646 239.782   6
   1   0  13 159475. 5097.30   1
   1   0  13 153541. 4667.89   3
  -1   0 -13 153458. 4007.84   2
   1   0  13 161856. 4087.77   2
  -1   0 -14 1190.12 403.816   6
   1   0  14-169.065 343.491   3
  -1   0 -14 229.277 238.032   2
   1   0  14 753.398 575.116   1
   1   0  14 516.592 309.148   2
   1   0  15 27661.7 1239.57   2
  -1   0 -15 26573.8 1480.51   6
  -1   0 -15 25863.0 1188.01   2
   1   0  15 25741.4 1850.88   1
   1   0  16 41.3398 215.501   2
  -1   0 -16 1.40915 174.698   2
   1   0  16 88.8386 423.141   1
  -1   0 -16 120.359 272.144   6
   1   0  17 47254.6 1791.71   2
  -1   0 -17 52961.1 2236.85   6
  -1   0 -17 43755.5 1731.54   2
   1   0  17 48352.3 2668.22   1
   1   0  18 421.580 564.962   1
   1   0  18 455.903 272.104   2
  -1   0 -18 50.7856 297.470   6
  -1   0 -18 76.1065 210.868   2
  -1   0 -19 8358.89 926.744   6
   1   0  19 11038.7 810.706   2
   1   0  19 11900.9 1339.95   1
   1   0  20 766.676 516.943   1
  -1   0 -20-389.951 376.696   6
   1   0  20 275.730 206.904   2
  -1   0 -21 1461.22 488.640   6
   1   0  21 1008.00 518.245   1
  -1   0 -22-62.3620 357.912   6
   1   0  22-132.001 531.866   1
   1   0  23 10905.7 1486.25   1
   1   0  24 603.136 532.838   1
   1   0  25 22086.2 2136.95   1
   1  -1 -26 5886.71 982.810   6
   1   1 -26 7290.93 1077.70   6
  -1   1  25 4815.18 1073.52   1
  -1  -1  25 4665.44 1041.17   1
   1  -1 -25 4960.01 872.344   6
   1   1 -25 4299.25 822.006   6
  -1   1  24 4987.45 1032.56   1
   1   1 -24 3954.97 797.800   6
  -1  -1  24 5241.13 1170.35   1
   1  -1 -24 4860.44 877.131   6
  -1  -1  23 10308.6 1405.60   1
   1  -1 -23 11582.0 1271.57   6
  -1   1  23 13263.2 1516.34   1
   1   1 -23 8939.50 1140.88   6
  -1   1  22 1344.13 470.206   2
   1  -1 -22 747.955 520.178   6
  -1  -1  22 1312.15 468.750   2
   1   1 -22 206.455 473.969   6
  -1   1  22 1506.30 733.092   1
  -1  -1  22 1638.36 760.764   1
  -1  -1  21 57970.3 2524.87   2
  -1   1  21 55998.9 3055.50   1
   1   1 -21 53773.7 2757.45   6
   1  -1 -21 50361.9 2681.82   6
  -1  -1  21 54398.4 3077.21   1
  -1   1  21 54378.1 2399.11   2
   1   1 -20 6852.52 977.972   6
  -1  -1  20 6037.47 1080.06   1
  -1  -1  20 7447.93 854.408   2
  -1   1  20 7936.91 837.890   2
   1  -1 -20 6675.87 917.604   6
  -1   1  20 7870.92 1148.99   1
   1   1 -19 38472.6 2217.50   6
  -1  -1  19 36367.6 2385.48   1
  -1   1  19 40207.9 1939.15   2
  -1  -1  19 39583.4 1974.47   2
   1  -1 -19 34433.0 1772.67   2
   1  -1 -19 36414.6 2154.92   6
  -1   1  19 38215.9 2357.29   1
   1   1 -18 10476.4 1098.28   6
   1   1 -18 9067.29 721.959   4
   1  -1 -18 9505.03 1104.74   6
  -1  -1  18 9392.94 972.676   2
   1  -1 -18 8022.30 812.247   2
  -1   1  18 12278.7 1040.38   2
   1  -1 -18 8394.75 729.873   4
  -1   1  18 9181.63 1123.04   1
  -1  -1  18 10737.0 1278.12   1
  -1  -1  17 56739.4 2832.20   1
   1  -1 -17 58034.2 2679.81   6
   1   1 -17 46974.3 1900.78   4
   1   1 -17 52544.4 2259.21   2
  -1   1  17 53839.3 2734.11   1
  -1   1  17 57140.8 2289.54   2
   1  -1 -17 48563.6 2117.13   2
   1  -1 -17 51265.4 2012.76   4
  -1  -1  17 55252.2 2373.30   2
   1   1 -17 54457.9 2601.01   6
   1  -1 -16 1322.38 538.770   6
   1  -1 -16 415.861 278.926   4
   1   1 -16 978.110 391.292   2
   1   1 -16 288.085 222.360   4
  -1  -1  16 817.096 507.278   2
   1  -1 -16 401.128 349.679   2
  -1   1  16 795.551 602.002   1
  -1   1  16 1029.35 523.211   2
   1   1 -16-84.8517 434.902   6
  -1  -1  16 327.806 642.379   1
   1   1 -15 108613. 3597.02   2
   1   1 -15 114686. 3992.28   6
  -1   1  15 113751. 4115.37   1
  -1  -1  15 114000. 4176.43   1
  -1  -1  15 119088. 3721.49   2
  -1   1  15 115094. 3584.10   2
   1   1 -15 110145. 3323.42   4
   1  -1 -15 112235. 3451.93   4
   1  -1 -15 105426. 3423.66   2
   1  -1 -15 117532. 4024.28   6
   1   1 -14 11058.3 896.903   2
   1  -1 -14 10712.4 1039.38   6
  -1   1  14 12556.1 1173.65   6
  -1   1  14 10513.4 1086.13   1
   1   1 -14 9616.41 762.835   4
   1  -1 -14 10873.9 857.061   2
   1  -1 -14 10998.0 862.349   4
  -1  -1  14 7659.36 945.880   1
   1   1 -14 11409.3 1118.15   6
  -1  -1  14 11083.7 937.164   2
  -1   1  14 11894.3 943.624   2
  -1   1  13 41832.2 1821.70   2
  -1  -1  13 44249.9 2245.92   5
   1   1 -13 43464.1 1887.09   2
  -1  -1  13 43495.7 1946.82   2
   1   1 -13 41347.4 1690.50   4
   1  -1 -13 43373.1 2137.19   6
   1  -1 -13 41881.1 1786.41   2
   1  -1 -13 46958.1 1892.49   4
   1   1 -13 39465.4 2062.64   6
  -1   1  13 43314.5 2190.93   6
  -1   1  13 41634.6 2133.56   1
  -1  -1  13 42139.2 2146.07   1
  -1  -1  12 1217.78 470.949   1
  -1  -1  12 1013.97 361.509   2
   1  -1 -12 1104.51 432.401   6
   1  -1 -12 1870.97 382.854   4
  -1   1  12 963.972 313.064   6
  -1   1  12 1448.75 421.888   1
  -1  -1  12 729.690 429.095   5
  -1   1  12 948.726 278.849   2
   1   1 -12 2256.93 510.558   6
   1   1 -12 1087.41 336.078   4
   1  -1 -12 1273.51 308.905   2
   1   1 -12 1508.26 346.737   2
  -1  -1  11 99222.9 3206.51   2
  -1   1  11 99750.7 3066.26   2
   1  -1 -11 99174.7 3419.38   6
   1  -1 -11 97878.1 2978.68   2
  -1  -1  11 97057.8 3404.84   1
  -1   1  11 95286.1 3363.09   1
   1   1 -11 94064.2 3406.85   6
  -1  -1  11 100986. 3489.92   5
   1   1 -11 99039.5 2967.73   4
  -1   1  11 105790. 3584.86   6
   1  -1 -11 106696. 3243.32   4
   1   1 -11 105977. 3198.63   2
  -1  -1  10 4901.58 673.613   1
  -1   1  10 5572.09 709.284   6
  -1  -1  10 4675.09 673.619   5
  -1   1  10 4417.63 582.022   1
   1  -1 -10 5581.69 663.881   6
   1   1 -10 4348.65 564.204   6
   1   1 -10 4333.20 512.807   2
   1  -1 -10 4590.29 549.507   4
   1  -1 -10 4246.09 476.682   2
  -1  -1  10 4418.92 549.665   2
  -1   1  10 4789.30 516.830   2
   1   1  -9 7206.50 745.706   6
  -1  -1   9 7024.35 644.416   2
   1  -1  -9 8138.95 619.480   2
   1  -1  -9 7643.70 672.101   4
  -1   1   9 7322.64 704.815   1
   1  -1  -9 6054.02 702.363   6
  -1   1   9 7337.50 621.473   2
   1   1  -9 5738.37 585.177   2
  -1  -1   9 7429.12 714.339   1
  -1  -1   9 7386.81 714.432   5
  -1   1   9 6513.75 737.428   6
   1   1  -9 8013.88 705.657   1
   1  -1  -8 107599. 3417.48   6
  -1   1   8 102891. 3247.42   1
   1  -1  -8 121296. 3352.46   4
   1  -1  -8 112246. 3030.38   2
  -1   1   8 105492. 3054.45   2
  -1  -1   8 111183. 3353.26   5
   1   1  -8 116967. 3338.47   1
   1   1  -8 110537. 3383.99   6
  -1  -1   8 102472. 3265.97   1
  -1   1   8 112688. 3556.91   6
   1   1  -8 116745. 3247.88   2
  -1  -1   8 110027. 3238.07   2
  -1   1   7 2960.00 460.676   6
  -1   1   7 2749.18 350.143   2
   1   1  -7 2373.99 356.694   1
   1   1  -7 2596.50 372.042   2
  -1  -1   7 2861.05 419.065   1
  -1  -1   7 2878.93 389.586   2
  -1  -1   7 2730.15 416.413   5
   1  -1  -7 2889.51 458.683   4
   1  -1  -7 2679.95 301.912   2
   1   1  -7 3145.60 460.807   6
   1  -1  -7 2171.56 452.575   6
   1   1  -6 18063.9 955.068   2
   1  -1  -6 20627.2 1059.51   4
  -1   1   6 17508.0 1083.50   6
   1   1  -6 19322.9 1029.61   6
   1  -1  -6 16862.2 987.667   6
  -1  -1   6 19790.3 965.255   1
   1  -1  -6 18436.1 829.216   2
   1   1  -6 19312.9 953.132   1
  -1   1   6 19358.5 885.810   2
  -1  -1   6 17723.5 960.297   2
  -1  -1   6 19745.6 979.328   5
  -1   1   5 46152.4 1490.27   2
   1  -1  -5 43114.6 1684.22   6
  -1  -1   5 47346.0 1543.86   5
   1   1  -5 48632.3 1663.25   6
  -1  -1   5 45552.8 1531.13   1
   1  -1  -5 46113.6 1437.15   2
   1   1  -5 49485.3 1553.59   1
   1  -1  -5 47380.4 1737.34   4
  -1  -1   5 46081.1 1641.32   2
   1   1  -5 46690.9 1626.77   2
  -1   1   5 48174.6 1792.01   6
   1  -1  -4 3749.14 442.915   4
   1   1  -4 7202.78 459.768   1
  -1   1   4 7283.07 594.832   6
   1  -1  -4 7512.74 579.591   6
  -1   1   4 6029.73 584.261   4
  -1   1   4 6912.36 447.225   2
   1   1  -4 7708.78 572.492   6
  -1  -1   4 7572.08 463.270   1
  -1  -1   4 6710.94 534.236   2
   1  -1  -4 6973.46 427.033   2
  -1  -1   4 7568.80 463.600   5
   1   1  -4 7425.01 549.953   2
   1   1  -3 120529. 1578.50   1
  -1  -1   3 108033. 1967.80   2
   1   1  -3 115911. 1563.08   5
  -1   1   3 115695. 2114.50   6
  -1  -1   3 48641.3 1187.05   1
   1  -1  -3 113505. 1662.96   2
  -1  -1   3 42889.6 1156.49   5
  -1   1   3 113312. 1708.32   2
  -1   1   3 116134. 2227.22   4
   1   1  -3 112468. 1995.71   2
   1  -1  -3 41105.3 1387.68   6
  -1   1   2 21656.8 884.169   4
   1   1  -2 23762.8 477.021   5
   1   1  -2 22509.4 774.215   2
  -1   1   2 24784.9 805.423   6
   1   1  -2 24749.4 485.810   1
   1  -1  -2 21060.7 576.375   2
   1   1  -1 327152. 7109.36   2
   1   1   1 277945. 5973.93   2
   1   1   1 285045. 6015.38   3
  -1   1  -2-12.8407 43.3135   5
   1  -1   2 525.382 139.957   3
  -1   1  -2 263.038 72.7184   3
   1  -1   2 834.505 143.847   1
  -1   1  -2-37.6344 42.9848   1
   1  -1   2 696.272 142.002   5
   1   1   2 518.120 129.319   3
  -1  -1  -2-36.1334 43.9979   3
   1  -1   2 621.131 142.594   4
  -1   1  -2-25.8343 53.0623   4
   1  -1   3 74272.3 1321.99   5
   1  -1   3 74507.7 1307.04   1
  -1   1  -3 75592.6 1154.86   3
   1  -1   3 73299.9 1166.19   3
   1   1   3 71350.0 1329.47   3
   1  -1   3 74251.7 1005.70   2
   1   1   3 71025.4 863.319   6
   1  -1   4 97346.7 1723.51   1
  -1   1  -4 97436.8 1388.93   3
   1   1   4 104202. 1134.06   4
   1  -1   4 97802.5 1179.86   2
   1  -1   4 92382.3 1415.94   3
   1  -1   4 97001.1 1733.12   5
  -1   1  -4 102277. 1728.15   1
  -1   1  -4 94928.9 1209.63   2
   1   1   4 91421.6 1086.60   6
   1  -1   5 74839.8 1862.14   2
   1  -1   5 77507.7 2304.83   5
   1   1   5 69970.1 1881.47   6
  -1   1  -5 78420.4 2255.47   1
  -1   1  -5 73777.0 1997.03   3
   1  -1   5 75578.3 2288.67   1
   1  -1   5 75269.2 2036.19   3
  -1  -1  -5 75079.7 1865.46   6
  -1   1  -5 79947.5 1898.04   6
  -1   1  -5 74490.2 1881.98   2
   1   1   5 75603.7 1803.20   4
   1   1   6 5375.37 302.361   4
   1  -1   6 5320.25 344.863   2
   1   1   6 5110.02 526.692   1
   1   1   6 5208.97 385.043   6
  -1   1  -6 5738.66 393.670   6
  -1   1  -6 5601.55 354.322   2
   1  -1   6 5671.38 582.749   1
  -1   1  -6 5370.13 526.469   1
   1  -1   6 5965.05 585.537   5
   1  -1   6 6002.26 449.200   3
  -1  -1  -6 5434.84 372.171   6
  -1  -1  -7 101113. 2321.07   2
   1   1   7 101277. 2334.09   2
  -1  -1  -7 108125. 2677.55   6
  -1   1  -7 106769. 2586.22   2
   1  -1   7 101178. 2786.49   3
   1   1   7 103803. 2736.14   6
   1  -1   7 102460. 2553.69   2
   1  -1   7 101248. 3171.53   5
   1   1   7 104998. 2442.53   4
   1  -1   7 98915.5 3133.87   1
   1   1   7 102781. 3161.81   1
  -1   1  -7 105358. 2727.62   6
  -1   1  -7 104526. 3113.27   1
  -1  -1  -8 62326.9 1918.95   6
   1  -1   8 63858.4 2411.29   5
   1   1   8 60535.4 1591.16   2
   1  -1   8 63884.4 2030.82   3
   1  -1   8 64264.5 2382.63   1
  -1   1  -8 65606.2 1809.95   2
   1   1   8 63609.3 2363.10   1
   1   1   8 60247.0 1985.55   6
   1  -1   8 62918.6 1786.70   2
  -1  -1  -8 61613.0 1575.11   2
   1   1   8 64529.0 1663.22   4
  -1   1  -8 64310.7 2327.71   1
  -1   1  -8 65233.6 1984.19   6
   1  -1   9 5539.79 422.105   2
   1  -1   9 4497.79 597.388   5
   1   1   9 5080.45 351.890   4
  -1  -1  -9 5766.51 509.013   6
   1   1   9 4745.59 328.171   2
   1  -1   9 5598.60 521.667   3
  -1   1  -9 5955.46 539.891   6
   1   1   9 5096.15 497.554   6
  -1  -1  -9 5334.35 330.732   2
   1   1   9 5681.58 659.456   1
  -1  -1  -9 5508.21 334.789   4
  -1   1  -9 5358.34 419.019   2
  -1   1  -9 5376.41 644.397   1
   1  -1   9 4771.38 625.875   1
   1  -1  10 50314.0 2225.35   5
   1  -1  10 46300.9 1575.81   2
  -1  -1 -10 46391.6 1328.99   4
   1   1  10 47714.2 1405.88   2
   1   1  10 45389.0 2121.32   1
   1   1  10 48674.8 1421.21   4
  -1  -1 -10 43065.6 1697.97   6
  -1   1 -10 51516.8 1826.49   6
  -1  -1 -10 47626.1 1390.37   2
  -1   1 -10 48285.5 1578.69   2
   1  -1  10 45642.4 1796.63   3
  -1   1 -10 49653.2 2121.06   1
   1  -1  10 44848.2 2114.35   1
   1   1  10 46800.2 1825.15   6
   1  -1  11 116.339 146.236   2
  -1  -1 -11 340.301 104.564   4
   1   1  11 363.739 273.893   6
  -1   1 -11 237.037 216.865   6
   1   1  11 395.752 159.768   4
  -1   1 -11 345.262 191.301   2
  -1  -1 -11 491.063 154.291   2
  -1   1 -11 403.410 245.849   1
   1  -1  11 349.350 372.259   5
   1   1  11 276.013 116.209   2
   1  -1  11 151.288 429.707   1
  -1  -1 -11 256.566 198.143   6
   1   1  11 289.362 402.948   1
   1  -1  11 203.525 192.051   3
  -1  -1 -12 43320.8 1457.85   2
   1   1  12 48672.6 2297.76   1
  -1  -1 -12 45397.8 1848.31   6
   1  -1  12 47530.4 2335.09   1
   1  -1  12 45738.5 1930.95   3
  -1   1 -12 52714.2 1961.39   6
   1  -1  12 51411.4 2445.74   5
  -1   1 -12 44970.4 1651.40   2
  -1  -1 -12 47535.6 1359.06   4
   1   1  12 46978.0 1934.59   6
   1   1  12 49059.5 1527.98   2
   1  -1  12 49679.5 1711.80   2
   1   1  13 9777.66 1054.96   1
   1  -1  13 9238.23 817.358   3
  -1  -1 -13 7484.36 717.940   6
   1   1  13 8741.01 566.470   2
   1  -1  13 8513.92 1001.15   1
  -1   1 -13 7358.06 607.784   2
   1   1  13 9156.54 855.022   6
   1  -1  13 9888.67 702.086   2
  -1  -1 -13 8513.85 550.995   2
  -1   1 -13 8777.30 771.155   6
   1   1  14 4848.01 766.650   1
  -1  -1 -14 5319.28 637.761   6
   1   1  14 5878.28 480.879   2
   1  -1  14 6100.40 569.517   2
  -1   1 -14 5027.19 524.688   2
  -1  -1 -14 4556.51 418.663   2
  -1   1 -14 5756.20 674.157   6
   1  -1  14 4524.72 765.681   1
   1  -1  14 4500.91 620.552   3
   1   1  14 5058.39 659.240   6
  -1  -1 -15 58577.9 1935.94   2
   1  -1  15 64913.5 2225.26   2
   1  -1  15 62768.1 2564.67   3
   1  -1  15 62694.8 2981.90   1
  -1  -1 -15 62520.4 2476.61   6
   1   1  15 64880.7 2554.58   6
  -1   1 -15 68403.4 2517.52   6
   1   1  15 66522.7 2031.73   2
   1   1  15 65100.5 2976.93   1
  -1   1 -15 59435.2 2156.49   2
   1   1  16 3018.77 591.806   6
  -1  -1 -16 1419.80 373.343   6
   1  -1  16 1657.56 818.459   1
   1   1  16 2231.35 340.494   2
  -1   1 -16 1931.42 405.205   2
  -1   1 -16 3256.89 551.313   6
   1  -1  16 2288.97 424.970   2
   1   1  16 2400.69 795.786   1
  -1  -1 -16 2364.75 342.538   2
   1  -1  17 55313.0 2035.03   2
   1  -1  17 51245.4 2790.44   1
   1   1  17 49765.9 2706.60   1
  -1   1 -17 53279.6 2281.42   6
  -1  -1 -17 46513.1 1708.18   2
   1   1  17 53374.8 1822.36   2
  -1   1 -17 45340.7 1895.13   2
  -1  -1 -17 54119.1 2319.99   6
  -1  -1 -18 6453.55 550.421   2
   1  -1  18 8146.73 740.101   2
  -1   1 -18 8181.28 862.457   6
   1  -1  18 7908.21 1155.49   1
   1   1  18 6057.23 1017.14   1
  -1   1 -18 6114.16 651.317   2
   1   1  18 7124.60 603.632   2
  -1  -1 -18 6996.82 793.891   6
   1   1  19 60883.1 2122.46   2
  -1   1 -19 66775.3 2688.32   6
   1  -1  19 65216.1 3344.46   1
   1   1  19 62206.1 3210.84   1
  -1  -1 -19 65596.2 2720.45   6
   1  -1  19 63163.5 2333.23   2
   1  -1  20 1546.78 738.838   1
  -1  -1 -20 841.006 420.747   6
   1  -1  20 1160.34 363.949   2
   1   1  20 1116.05 576.302   1
  -1   1 -20 517.873 336.081   6
  -1  -1 -21 30078.8 1795.33   6
  -1   1 -21 26028.2 1664.06   6
   1   1  21 25376.1 2074.33   1
   1  -1  21 26679.6 2175.62   1
   1   1  22 1964.08 780.829   1
   1  -1  22 4649.70 1044.43   1
  -1  -1 -22 3885.11 693.354   6
  -1   1 -22 3083.58 602.718   6
   1   1  23 10195.9 1408.87   1
  -1  -1 -23 9372.41 1038.42   6
   1  -1  23 11041.6 1512.32   1
   1   1  24 7914.11 1284.45   1
   1  -1  24 8921.90 1442.03   1
   1  -1  25 12729.7 1699.20   1
   1  -2 -26 103.988 450.490   6
  -1  -2  25 12373.7 1644.40   1
   1  -2 -25 10910.9 1321.06   6
  -1   2  25 14588.0 1681.76   1
   1   2 -25 8357.43 1205.50   6
   1   2 -24 3734.90 813.431   6
  -1  -2  24 6278.77 1165.58   1
  -1   2  24 6091.20 1149.92   1
   1  -2 -24 4561.88 892.922   6
   1   2 -23 18408.6 1641.08   6
  -1  -2  23 22375.0 1986.09   1
  -1   2  23 24197.9 2036.38   1
   1  -2 -23 21565.9 1753.55   6
  -1  -2  23 23442.2 1608.48   2
  -1  -2  22 16906.4 1733.62   1
  -1  -2  22 15358.7 1284.24   2
   1   2 -22 14823.6 1441.55   6
   1  -2 -22 14184.7 1416.67   6
  -1   2  22 16424.7 1678.24   1
  -1   2  21 10439.5 961.890   2
  -1   2  21 12703.8 1443.74   1
  -1  -2  21 9380.88 1034.82   2
   1   2 -21 9107.10 1155.88   6
   1  -2 -21 11364.3 1239.56   6
  -1  -2  21 11187.2 1424.08   1
  -1   2  20 62263.5 2495.32   2
   1  -2 -20 58196.0 2862.35   6
  -1  -2  20 56242.9 2582.30   2
   1   2 -20 53719.5 2757.06   6
  -1  -2  20 55352.3 3085.92   1
  -1   2  20 59383.7 3074.83   1
  -1   2  19 1328.95 458.728   2
  -1  -2  19 948.773 369.331   2
  -1   2  19 1319.03 641.946   1
  -1  -2  19 1620.84 719.059   1
   1  -2 -19 1264.50 549.805   6
   1   2 -19-89.8381 424.358   6
   1  -2 -18 39372.5 2192.72   6
  -1   2  18 40783.9 2358.57   1
   1  -2 -18 37425.7 1716.00   4
  -1  -2  18 42028.3 2068.98   2
   1   2 -18 33975.6 1525.29   4
  -1  -2  18 39404.3 2428.95   1
   1  -2 -18 35280.2 1743.53   2
  -1   2  18 40511.2 1887.83   2
   1   2 -18 39572.8 2222.11   6
   1  -2 -17 1210.00 360.987   2
   1  -2 -17 1345.89 512.300   6
   1   2 -17 1613.07 354.701   4
  -1   2  17 2807.71 759.977   1
   1   2 -17 1741.02 609.345   6
  -1  -2  17 1785.53 515.345   2
   1  -2 -17 1187.66 330.968   4
  -1  -2  17 2038.63 775.076   1
  -1   2  17 2074.37 493.371   2
  -1   2  16 71373.8 3170.74   1
  -1  -2  16 74411.3 3312.69   1
   1  -2 -16 77471.4 3179.09   6
  -1   2  16 76268.4 2718.33   2
   1   2 -16 78348.9 2877.57   2
   1  -2 -16 74229.2 2637.46   4
   1   2 -16 71864.8 3094.38   6
   1   2 -16 65697.1 2368.43   4
  -1  -2  16 76044.7 2890.00   2
   1  -2 -16 71595.1 2597.85   2
  -1  -2  15 17757.9 1258.11   2
  -1   2  15 17645.9 1142.36   2
   1   2 -15 16502.8 1326.12   6
   1  -2 -15 15850.0 1058.34   2
  -1  -2  15 17018.5 1458.66   1
   1  -2 -15 19311.1 1457.23   6
   1  -2 -15 18264.6 1158.11   4
   1   2 -15 17988.3 1243.98   2
   1   2 -15 16081.3 1001.47   4
  -1   2  15 18687.3 1428.94   1
   1   2 -14 18640.6 1076.23   4
  -1   2  14 20714.0 1230.11   2
   1   2 -14 21935.9 1335.59   2
  -1  -2  14 21670.9 1349.65   2
  -1  -2  14 20950.7 1555.11   1
   1  -2 -14 22681.9 1300.85   4
  -1   2  14 20951.8 1534.86   6
   1  -2 -14 19633.8 1152.77   2
  -1   2  14 21086.7 1479.72   1
   1   2 -14 21644.1 1524.71   6
   1  -2 -14 21805.0 1490.76   6
   1  -2 -13 26499.0 1633.24   6
  -1   2  13 23625.3 1542.92   1
  -1   2  13 25827.3 1674.84   6
  -1   2  13 25621.8 1334.47   2
   1   2 -13 27517.0 1603.36   6
  -1  -2  13 24476.5 1625.12   1
   1  -2 -13 29073.5 1472.99   4
   1   2 -13 24162.1 1216.14   4
   1  -2 -13 24953.6 1283.43   2
  -1  -2  13 27074.2 1494.57   2
   1   2 -13 27022.9 1466.13   2
  -1  -2  12 23258.8 1352.95   2
   1  -2 -12 22553.3 1447.76   6
   1   2 -12 21985.6 1428.30   6
   1  -2 -12 22557.9 1162.93   2
   1  -2 -12 23418.2 1335.26   4
  -1  -2  12 23526.9 1568.33   5
  -1   2  12 23161.5 1227.87   2
   1   2 -12 23103.0 1417.50   1
  -1  -2  12 21717.2 1473.39   1
   1   2 -12 23824.6 1355.40   2
  -1   2  12 24066.7 1546.27   6
  -1   2  12 24379.3 1464.71   1
   1   2 -11 49120.9 2109.44   1
  -1  -2  11 46377.9 2139.02   1
   1  -2 -11 47116.5 1774.83   2
   1   2 -11 48838.6 2117.39   6
   1  -2 -11 46085.9 2138.77   6
   1  -2 -11 55794.6 2134.99   4
  -1   2  11 47390.6 2095.23   1
  -1  -2  11 48749.9 2033.14   2
  -1   2  11 46490.1 1839.72   2
  -1   2  11 51579.6 2295.55   6
   1   2 -11 51272.7 2075.10   2
  -1  -2  11 47415.9 2180.42   5
   1   2 -10 34450.3 1628.62   1
   1  -2 -10 32462.7 1352.94   2
  -1  -2  10 30673.4 1590.47   1
   1   2 -10 30143.1 1594.10   6
  -1  -2  10 35380.4 1619.49   2
  -1   2  10 33625.0 1766.27   6
  -1   2  10 32616.1 1403.40   2
  -1  -2  10 34877.9 1696.18   5
   1  -2 -10 30263.8 1639.49   6
   1   2 -10 36327.8 1630.36   2
   1  -2 -10 37876.2 1680.83   4
  -1  -2   9 139275. 4102.00   1
  -1   2   9 142492. 3816.44   2
   1  -2  -9 159445. 4287.24   4
   1  -2  -9 139476. 4206.99   6
   1   2  -9 144060. 4106.16   2
  -1   2   9 149108. 4358.50   6
   1   2  -9 142092. 4131.53   6
   1  -2  -9 139988. 3735.49   2
  -1  -2   9 148937. 4210.24   5
  -1  -2   9 147555. 4108.06   2
   1   2  -9 143185. 4094.98   1
  -1   2   9 146809. 4169.72   4
   1   2  -8 945.455 282.035   1
  -1  -2   8 373.597 234.162   2
   1  -2  -8 716.962 282.343   6
  -1   2   8 381.312 163.002   2
   1   2  -8 108.081 230.496   6
   1  -2  -8 352.949 237.555   4
   1  -2  -8 403.295 143.431   2
   1   2  -8 128.087 192.851   2
  -1   2   8 379.234 253.815   4
  -1   2   8 282.392 297.626   6
  -1  -2   8 283.165 246.005   1
  -1  -2   8 739.343 307.657   5
  -1   2   7 39174.2 1419.15   2
   1   2  -7 42367.0 1637.86   6
   1  -2  -7 38057.9 1657.04   6
   1  -2  -7 40136.3 1374.46   2
   1   2  -7 41598.0 1639.69   2
  -1  -2   7 40658.3 1644.53   2
   1  -2  -7 42097.1 1777.24   4
  -1  -2   7 42109.3 1587.53   5
  -1   2   7 40320.7 1711.83   4
  -1   2   7 40304.5 1715.18   6
  -1  -2   7 38042.9 1531.89   1
   1   2  -7 42025.5 1553.43   1
   1   2  -6 2992.18 368.233   2
   1  -2  -6 1413.86 230.142   2
  -1  -2   6 1513.83 297.272   5
   1  -2  -6 1131.66 335.726   6
  -1   2   6 1659.72 312.515   6
  -1   2   6 1641.80 377.204   4
   1   2  -6 1465.74 237.766   1
  -1  -2   6 1017.72 237.329   1
  -1   2   6 1440.22 245.822   2
   1  -2  -6 1271.32 371.941   4
  -1  -2   6 1049.85 285.040   2
   1   2  -5 247114. 5976.08   2
   1  -2  -5 251681. 5976.59   6
  -1  -2   5 244303. 5952.94   2
  -1   2   5 259543. 6012.45   6
   1  -2  -5 239481. 5591.71   2
  -1  -2   5 245917. 5713.21   1
   1   2  -5 249142. 5704.68   5
   1   2  -5 258960. 5717.87   1
  -1  -2   5 249740. 5737.68   5
  -1   2   5 260602. 6196.05   4
   1  -2  -5 255439. 6199.07   4
  -1   2   5 250675. 5666.75   2
   1   2  -4 156432. 3662.54   5
  -1   2   4 156479. 3930.06   6
   1   2  -4 161300. 3676.76   1
  -1  -2   4 158716. 3701.21   5
   1  -2  -4 155120. 4159.36   4
  -1   2   4 154956. 4153.08   4
   1  -2  -4 161208. 3927.71   6
   1  -2  -4 149369. 3614.59   2
  -1  -2   4 158701. 3693.15   1
  -1  -2   4 151001. 3932.94   2
   1   2  -4 150527. 3923.81   2
  -1  -2   3 158196. 3849.98   2
   1   2  -3 167147. 3584.40   1
   1  -2  -3 150550. 3554.08   2
   1   2  -3 154475. 3840.51   2
   1   2  -3 159268. 3569.05   5
  -1   2   3 154728. 3776.23   6
  -1   2   3 160560. 4078.18   4
   1  -2  -3 156198. 3771.24   6
   1   2  -2 125816. 2307.23   2
  -1  -2   2 27625.7 1629.09   2
   1  -2  -2 30832.7 1758.03   4
   1  -2  -2 109174. 2065.34   6
  -1   2   2 129751. 2638.66   4
  -1   2   2 126255. 2183.98   6
   1   2  -1 8907.25 290.330   3
   1  -2  -1 6185.91 323.092   6
   1   2  -1 8750.73 456.485   2
   1  -2  -1 1547.61 227.309   4
  -1   2   1 9553.36 419.600   6
  -1   2   1 10278.1 626.077   4
  -1   2   0 64991.6 1013.36   6
   1  -2   0 94166.8 1679.54   4
   1  -2   0 154638. 1467.42   6
   1   2   0 164327. 1427.88   3
  -1   2   0 140571. 2160.36   4
   1   2   0 164453. 1746.67   2
  -1   2  -1 8582.92 513.946   4
  -1   2  -1 1532.88 146.398   6
   1   2   1 17208.1 492.843   2
   1  -2   1 18483.1 682.163   4
   1   2   2 26359.1 527.609   2
   1  -2   2 29908.3 773.551   4
  -1   2  -2 12067.5 564.822   4
   1  -2   2 27095.8 706.090   2
  -1   2  -2 26860.8 689.141   3
  -1   2  -3 30558.8 923.203   3
  -1   2  -3 29674.0 965.711   2
   1  -2   3 28745.5 1051.54   1
   1  -2   3 28025.1 1062.20   5
   1   2   3 29659.8 883.138   6
  -1   2  -3 24910.2 969.692   4
   1  -2   3 27413.8 942.098   3
   1  -2   3 26440.5 924.276   2
  -1   2  -3 28859.4 1013.83   1
   1  -2   3 30957.7 904.838   4
  -1   2  -3 29281.3 1042.23   5
   1   2   3 28539.8 932.360   4
  -1   2  -4 232712. 5160.37   1
  -1   2  -4 220266. 4949.10   4
   1  -2   4 224456. 4955.52   3
  -1   2  -4 231065. 5159.31   5
   1  -2   4 229986. 5206.07   5
   1   2   4 222256. 4884.54   6
   1  -2   4 229336. 4975.87   2
  -1   2  -4 234728. 5007.56   2
   1  -2   4 233022. 4794.55   4
  -1   2  -4 229567. 4931.90   3
   1   2   4 237340. 4962.20   4
   1  -2   4 219391. 5171.02   1
  -1   2  -5 5733.82 504.322   5
  -1   2  -5 5993.24 399.977   2
  -1   2  -5 5557.70 342.101   4
  -1   2  -5 6671.06 510.925   1
   1  -2   5 5746.67 268.742   4
   1  -2   5 6352.92 414.053   3
   1   2   5 5444.36 372.159   6
   1  -2   5 6244.85 552.292   1
   1  -2   5 6769.91 544.376   5
  -1   2  -5 6489.27 406.460   3
  -1  -2  -5 5934.14 370.800   6
   1  -2   5 5947.13 389.073   2
   1   2   5 6053.59 374.241   4
  -1   2  -6 19338.0 998.043   5
   1   2   6 19799.1 798.426   6
  -1  -2  -6 18452.8 776.967   6
   1  -2   6 19670.4 821.862   3
   1   2   6 20399.6 777.203   4
   1  -2   6 19898.4 1017.34   1
  -1   2  -6 19570.1 980.824   1
  -1   2  -6 20005.3 810.732   3
   1  -2   6 19350.2 811.498   2
  -1   2  -6 20208.6 832.929   2
  -1  -2  -6 20713.2 797.426   4
   1  -2   6 20316.7 1029.23   5
   1  -2   7 49508.4 1877.34   5
   1  -2   7 45975.7 1809.17   1
   1   2   7 48054.2 1537.43   6
  -1   2  -7 49618.3 1562.19   2
  -1   2  -7 50260.2 1823.45   1
  -1  -2  -7 49949.4 1487.20   4
   1   2   7 48090.1 1442.01   4
   1  -2   7 47159.2 1564.97   3
  -1  -2  -7 49024.6 1520.48   6
   1  -2   7 48854.4 1517.51   2
  -1   2  -8 527.212 236.798   1
   1  -2   8 659.571 184.746   2
   1   2   8 729.827 153.954   4
  -1   2  -8 840.453 190.613   2
   1  -2   8 578.565 334.754   5
   1  -2   8 809.279 218.802   3
  -1  -2  -8 757.294 200.674   6
   1  -2   8 598.744 345.352   1
  -1   2  -8 1053.99 242.348   6
  -1  -2  -8 1214.90 133.994   2
  -1  -2  -8 834.313 167.108   4
   1   2   8 768.056 206.173   6
  -1   2  -9 80409.4 2391.70   6
  -1  -2  -9 78552.5 2200.13   4
  -1  -2  -9 81762.3 1978.40   2
  -1  -2  -9 79388.9 2407.20   6
   1   2   9 81771.4 2212.58   4
   1   2   9 80523.8 2449.65   6
   1  -2   9 79315.0 2422.83   3
   1  -2   9 82224.4 2898.66   5
   1  -2   9 77627.0 2812.34   1
  -1   2  -9 84865.5 2809.94   1
  -1   2  -9 82690.5 2386.88   2
   1  -2   9 80751.3 2322.35   2
   1   2  10 1225.97 393.696   1
   1  -2  10 1659.92 414.509   1
   1   2  10 1755.26 326.940   6
  -1   2 -10 2057.20 356.858   6
  -1  -2 -10 1706.59 200.295   2
   1   2  10 1612.23 253.879   4
  -1   2 -10 1828.22 290.073   2
   1  -2  10 1243.89 435.278   5
  -1   2 -10 1313.42 356.210   1
  -1  -2 -10 1076.14 259.396   6
   1  -2  10 1173.60 275.814   3
   1  -2  10 1497.29 268.747   2
  -1  -2 -10 1534.46 221.880   4
  -1   2 -11 6458.12 578.374   2
   1  -2  11 7057.14 847.233   1
   1   2  11 6579.23 789.680   1
   1  -2  11 7070.12 563.090   2
   1   2  11 6824.40 504.577   4
   1  -2  11 6998.28 620.287   3
  -1   2 -11 7075.69 765.685   1
  -1   2 -11 6992.93 643.830   6
  -1  -2 -11 6441.91 397.174   2
  -1  -2 -11 5896.10 569.451   6
   1  -2  11 7966.33 835.119   5
  -1  -2 -11 6890.52 481.310   4
   1   2  11 6572.83 654.319   6
   1   2  12 19663.5 1387.05   1
   1  -2  12 20374.3 1135.35   3
   1  -2  12 22352.6 1091.36   2
  -1   2 -12 19425.7 1036.70   2
   1  -2  12 17223.0 1331.15   1
   1   2  12 19677.6 1201.80   6
   1   2  12 18393.3 890.785   4
  -1  -2 -12 17797.2 1094.16   6
  -1   2 -12 19600.2 1140.74   6
  -1  -2 -12 17354.7 768.117   2
  -1  -2 -12 19277.2 865.474   4
  -1   2 -13 61980.4 2276.79   6
  -1  -2 -13 58609.6 1784.55   4
  -1  -2 -13 57455.3 1701.95   2
   1   2  13 57794.8 2320.48   6
  -1  -2 -13 53084.3 2158.67   6
   1   2  13 60678.0 1885.55   4
   1   2  13 57019.2 2612.38   1
  -1   2 -13 55197.4 2046.67   2
   1  -2  13 57439.9 2073.59   2
   1  -2  13 59382.6 2237.40   3
   1  -2  13 57356.3 2693.20   1
  -1   2 -14 28917.2 1393.93   2
   1  -2  14 30504.9 1553.12   3
   1  -2  14 31376.9 1420.72   2
  -1  -2 -14 27526.5 1090.33   2
   1   2  14 27622.9 1588.97   6
  -1   2 -14 30951.5 1568.23   6
  -1  -2 -14 31115.8 1155.94   4
  -1  -2 -14 27699.8 1509.97   6
   1   2  14 30388.8 1870.88   1
   1  -2  14 28955.9 1895.79   1
   1   2  14 32240.8 1250.40   4
  -1  -2 -15 13559.9 717.823   2
   1  -2  15 13779.8 951.721   2
  -1  -2 -15 13336.7 1053.73   6
   1  -2  15 13849.5 1341.27   1
   1   2  15 13612.0 1315.35   1
  -1   2 -15 12705.0 1020.79   6
   1  -2  15 14497.4 1088.31   3
   1   2  15 14273.9 1132.18   6
  -1   2 -15 13472.1 971.101   2
  -1   2 -16 68710.0 2608.67   6
  -1   2 -16 61627.4 2360.36   2
   1  -2  16 67830.7 2409.52   2
   1  -2  16 66210.7 3174.25   1
   1  -2  16 60861.6 2563.74   3
  -1  -2 -16 66403.8 2616.96   6
   1   2  16 64679.6 2695.48   6
   1   2  16 66448.3 3079.26   1
  -1  -2 -16 64099.1 1958.20   2
  -1   2 -17 8120.86 875.408   6
   1  -2  17 8734.75 1200.06   1
   1  -2  17 8127.74 782.193   2
   1   2  17 9431.77 993.829   6
  -1  -2 -17 7838.03 557.916   2
  -1   2 -17 7920.28 766.870   2
   1   2  17 9336.37 1161.52   1
  -1  -2 -17 8362.61 908.537   6
   1   2  18 23205.6 1813.45   1
  -1   2 -18 22552.8 1309.12   2
  -1  -2 -18 22769.5 1496.79   6
   1  -2  18 22932.1 1884.11   1
   1  -2  18 23890.2 1335.27   2
  -1   2 -18 23810.4 1483.61   6
  -1  -2 -19 726.275 377.897   6
   1  -2  19 1916.75 870.734   1
   1  -2  19 422.601 286.954   2
   1   2  19 1178.43 613.253   1
  -1   2 -19 694.130 369.188   6
  -1   2 -20 45689.7 2235.83   6
   1  -2  20 50068.2 2104.51   2
  -1  -2 -20 47141.5 2342.44   6
   1  -2  20 48692.0 2912.42   1
   1   2  20 46793.4 2781.67   1
  -1   2 -21 12064.0 1141.32   6
  -1  -2 -21 10946.2 1135.23   6
   1  -2  21 13668.7 1646.81   1
   1  -2  21 14335.7 1071.04   2
   1   2  21 13111.5 1496.20   1
  -1  -2 -22 20648.5 1542.06   6
  -1   2 -22 20630.8 1506.57   6
   1  -2  22 25363.2 2173.29   1
   1   2  22 23288.4 2053.18   1
  -1  -2 -23 2423.87 589.170   6
   1   2  23 1783.24 570.345   1
   1  -2  23 3203.36 818.025   1
   1  -2  24 12017.8 1628.37   1
   1   2  24 11180.9 1445.71   1
   1  -3 -26 22465.0 1878.99   6
  -1  -3  25-311.767 725.646   1
   1  -3 -25 983.147 560.339   6
   1   3 -25 216.592 401.589   6
   1   3 -24 37163.2 2451.89   6
   1  -3 -24 42225.9 2563.40   6
  -1   3  24 42737.3 2855.66   1
   1  -3 -23-82.3271 470.602   6
  -1   3  23 1456.29 627.363   1
   1   3 -23 879.419 540.817   6
  -1  -3  23 1687.60 951.148   1
  -1  -3  23 734.948 449.725   2
   1   3 -22 19445.5 1639.27   6
  -1  -3  22 25138.2 2166.49   1
  -1   3  22 22491.8 1923.24   1
  -1  -3  22 21505.3 1577.32   2
   1  -3 -22 21894.9 1752.75   6
  -1  -3  21 5642.87 1107.12   1
   1   3 -21 5077.09 913.284   6
   1  -3 -21 6029.47 937.870   6
  -1  -3  21 6243.49 865.631   2
  -1   3  21 6147.34 1035.25   1
   1  -3 -20 12409.5 1334.42   6
  -1   3  20 14164.1 1434.35   1
  -1  -3  20 13141.9 1186.35   2
  -1  -3  20 12798.3 1517.09   1
   1   3 -20 12248.6 1297.83   6
  -1   3  19 1953.34 664.063   1
  -1  -3  19 1730.35 435.781   2
   1   3 -19 1446.03 516.155   6
   1  -3 -19 2091.45 590.819   6
  -1  -3  19 1119.86 759.249   1
  -1  -3  18 7341.57 1126.50   1
   1  -3 -18 5550.40 668.036   4
   1  -3 -18 4626.82 629.034   2
  -1  -3  18 6960.43 731.086   3
  -1  -3  18 7272.29 873.646   2
  -1   3  18 6996.42 1022.30   1
   1  -3 -18 5627.98 873.922   6
   1   3 -18 5284.46 857.036   6
   1  -3 -17 5981.52 696.524   2
  -1  -3  17 8210.71 778.004   3
   1  -3 -17 5953.66 699.130   4
  -1   3  17 8731.81 1054.27   1
   1  -3 -17 7374.36 955.298   6
  -1  -3  17 8640.17 944.913   2
  -1  -3  17 7002.26 1091.10   1
   1   3 -17 5963.13 608.014   4
   1   3 -17 6741.26 937.819   6
   1  -3 -16 373.982 276.362   4
   1  -3 -16 427.342 329.087   6
   1   3 -16 868.310 490.705   6
   1   3 -16 34.5600 240.189   4
  -1  -3  16 308.037 286.669   2
  -1   3  16 397.283 489.948   1
  -1  -3  16 599.907 552.274   1
   1  -3 -16 98.1895 257.836   2
  -1  -3  15 843.371 462.137   2
   1  -3 -15 245.859 266.115   4
   1  -3 -15 1242.12 464.980   6
   1   3 -15 483.251 283.768   2
  -1  -3  15 885.198 733.393   1
   1  -3 -15 669.391 270.214   2
  -1   3  15-238.690 422.977   1
  -1   3  15 778.264 347.871   2
   1  -3 -14 8550.77 745.896   2
   1   3 -14 10784.9 949.438   2
  -1  -3  14 7787.35 1012.22   1
  -1  -3  14 8362.33 861.517   2
  -1   3  14 8123.69 749.524   2
  -1   3  14 8305.30 953.866   1
   1   3 -14 8257.18 950.909   6
   1  -3 -14 9824.43 880.055   4
   1  -3 -14 9066.17 986.270   6
   1   3 -13 1406.83 406.136   6
   1  -3 -13 1401.00 370.919   4
  -1   3  13 2251.42 585.561   6
  -1  -3  13 1356.93 483.183   1
   1   3 -13 1942.07 466.370   2
   1  -3 -13 1495.97 326.975   2
  -1  -3  13 1415.29 374.370   2
  -1   3  13 1879.45 391.418   2
   1  -3 -13 1680.05 469.036   6
   1  -3 -12 52238.4 1893.41   2
   1   3 -12 50591.1 2266.18   1
   1  -3 -12 59969.7 2328.96   4
  -1   3  12 55784.0 2497.83   6
  -1  -3  12 54169.8 2252.61   2
  -1   3  12 50619.8 2192.24   4
  -1   3  12 50369.3 1958.38   2
   1   3 -12 53661.8 2316.92   6
  -1  -3  12 50006.2 2304.83   1
  -1  -3  12 54887.1 2425.52   5
   1   3 -12 57702.1 2302.05   2
   1  -3 -12 48830.7 2289.09   6
  -1   3  11 1219.29 383.393   4
   1  -3 -11 455.466 231.373   4
   1  -3 -11 491.178 169.513   2
   1   3 -11 1253.32 331.097   2
  -1  -3  11 1020.41 401.413   5
  -1  -3  11 672.650 352.382   1
   1   3 -11 515.280 236.392   1
   1  -3 -11 385.937 252.750   6
  -1  -3  11 923.551 284.663   2
  -1   3  11 685.801 327.285   6
   1   3 -11 941.921 344.693   6
   1   3 -10 90838.8 2967.17   1
   1  -3 -10 98037.1 3160.91   4
  -1  -3  10 87300.4 2985.08   2
   1   3 -10 89549.6 3009.94   6
   1  -3 -10 90340.5 2609.43   2
   1  -3 -10 82750.0 3052.73   6
  -1  -3  10 92131.8 3098.90   5
   1   3 -10 95852.1 3094.86   2
  -1  -3  10 87128.1 3023.45   1
  -1   3  10 89065.7 3182.56   6
  -1   3  10 87211.6 3030.33   4
  -1  -3   9 2638.93 487.084   5
   1  -3  -9 1719.61 402.323   6
  -1   3   9 2657.26 490.580   6
   1   3  -9 2172.94 406.651   2
  -1  -3   9 2266.86 464.007   1
  -1  -3   9 2816.85 492.529   2
   1  -3  -9 1618.00 266.670   2
   1  -3  -9 2272.57 428.275   4
   1   3  -9 1893.75 381.872   1
  -1   3   9 2529.44 506.551   4
   1  -3  -8 185928. 5081.08   4
   1  -3  -8 183315. 4434.90   2
  -1  -3   8 177261. 4886.06   2
  -1  -3   8 182889. 4798.17   1
   1   3  -8 182805. 4724.07   1
   1   3  -8 182149. 4740.34   5
  -1   3   8 183820. 5006.74   4
   1  -3  -8 180394. 4944.66   6
  -1  -3   8 187035. 4844.53   5
   1   3  -8 184470. 4932.53   2
  -1   3   8 187679. 4974.78   6
   1   3  -7 5784.30 590.685   2
  -1   3   7 5661.35 629.114   4
  -1  -3   7 5092.55 557.861   5
  -1  -3   7 5102.39 543.395   2
   1   3  -7 4800.49 486.850   5
   1  -3  -7 5729.05 641.022   4
   1  -3  -7 4762.60 539.743   6
   1   3  -7 5037.13 496.816   1
   1  -3  -7 5060.57 408.509   2
  -1  -3   7 5099.32 539.701   1
  -1   3   7 5161.58 569.266   6
   1   3  -6 150630. 3800.57   1
  -1   3   6 154878. 4223.18   4
  -1  -3   6 147361. 3850.61   1
   1  -3  -6 151969. 4015.11   6
   1  -3  -6 140964. 4187.77   4
   1   3  -6 148061. 3792.89   5
   1  -3  -6 147745. 3606.58   2
   1   3  -6 150456. 4059.73   2
  -1  -3   6 143507. 3983.44   2
  -1   3   6 154319. 4003.80   6
  -1  -3   6 152891. 3891.20   5
  -1   3   5 12340.6 761.735   6
   1  -3  -5 12551.3 619.143   2
   1   3  -5 13331.6 806.975   2
   1   3  -5 12745.8 698.176   5
   1  -3  -5 12964.1 782.957   6
  -1  -3   5 13057.4 808.324   2
   1   3  -5 12969.5 703.233   1
  -1   3   5 12548.4 909.747   4
   1  -3  -5 11378.9 868.911   4
   1   3  -4 8825.38 621.658   2
  -1   3   4 8182.81 573.758   6
  -1   3   4 8883.46 731.368   4
   1   3  -4 8944.70 552.737   1
   1  -3  -4 9476.41 753.470   4
   1  -3  -4 9276.63 614.516   6
  -1  -3   4 8151.43 612.354   2
   1   3  -4 7724.01 549.479   5
   1  -3  -3 97101.3 2923.03   4
   1   3  -3 97432.7 2698.21   2
  -1   3   3 97629.6 2602.34   6
   1  -3  -3 96393.9 2589.51   6
  -1  -3   3 97352.4 2700.17   2
  -1   3   3 100805. 2957.01   4
  -1  -3   2 15702.0 784.517   2
   1   3  -2 15396.9 772.575   2
   1  -3  -2 16070.9 909.497   4
   1  -3  -2 14580.6 689.232   6
  -1   3   2 15466.9 914.618   4
  -1   3   2 15793.9 709.255   6
  -1   3   1 3114.22 419.766   4
   1   3  -1 2970.67 211.395   3
   1  -3  -1 2660.16 264.666   6
   1  -3  -1 3032.69 388.034   4
   1   3  -1 3086.71 304.409   2
  -1  -3   1 3025.50 334.881   2
  -1   3   1 3151.28 295.987   6
   1  -3   0 332.954 123.957   6
  -1   3   0 839.783 277.773   4
  -1   3   0 306.261 122.484   6
   1  -3   0 436.998 205.336   4
  -1  -3   0-37.3004 123.435   2
   1   3   0 566.452 173.425   2
   1  -3   1 2684.04 283.304   2
   1   3   1 3291.52 262.546   2
  -1   3  -1 2932.36 250.067   6
  -1   3  -1 2861.55 327.828   4
   1  -3   1 3127.11 311.948   4
  -1   3  -2 1633.92 309.589   4
  -1   3  -2 1488.19 225.513   2
  -1  -3  -2 233.149 71.6289   2
   1   3   2 1504.74 227.570   4
   1  -3   2 1768.18 257.559   4
   1  -3   2 1747.49 251.601   2
   1   3   2 1281.76 172.154   2
  -1   3  -3 23819.9 941.732   4
   1   3   3 21893.4 825.940   6
  -1   3  -3 23305.1 815.212   3
   1  -3   3 21902.5 871.850   2
   1  -3   3 22374.8 838.223   4
  -1   3  -3 24623.4 1005.35   1
  -1  -3  -3 19799.6 714.324   2
   1   3   3 20941.9 703.330   2
   1   3   3 22113.4 878.996   4
  -1   3  -3 22677.1 1001.62   5
  -1   3  -3 22435.9 895.848   2
   1  -3   4 109409. 2910.08   2
   1   3   4 114722. 2830.18   6
  -1   3  -4 116075. 2763.26   3
   1   3   4 110683. 2617.10   2
   1  -3   4 118297. 2777.30   4
   1   3   4 116493. 2917.88   4
  -1   3  -4 120419. 3064.43   1
  -1   3  -4 121147. 2970.52   2
  -1  -3  -4 115481. 2654.43   2
  -1   3  -4 117377. 2933.15   4
  -1   3  -4 114023. 3049.38   5
   1  -3   5 8759.49 673.162   5
  -1   3  -5 8477.67 605.601   1
  -1  -3  -5 7734.77 480.023   6
  -1   3  -5 7119.25 470.049   4
  -1  -3  -5 8529.50 372.994   2
   1  -3   5 7706.29 632.189   1
  -1   3  -5 8553.94 550.884   2
  -1   3  -5 8181.84 448.386   3
  -1   3  -5 7562.26 600.509   5
   1   3   5 8466.94 523.482   4
  -1  -3  -5 8885.88 560.115   4
   1  -3   5 8395.46 481.735   3
   1   3   5 8502.08 498.546   6
   1  -3   5 8019.75 519.429   2
   1  -3   5 8518.68 417.561   4
   1  -3   6 57524.7 1998.42   1
  -1   3  -6 61140.3 1977.50   1
  -1   3  -6 56857.7 1937.34   5
  -1   3  -6 54452.3 1635.14   4
   1  -3   6 58700.6 2025.85   5
   1  -3   6 56332.5 1766.35   2
   1  -3   6 58712.3 1672.54   3
  -1  -3  -6 59554.8 1438.06   2
  -1   3  -6 60500.5 1837.53   2
   1   3   6 53575.8 1703.60   6
  -1  -3  -6 60029.1 1717.33   6
  -1  -3  -6 59221.6 1810.45   4
   1   3   6 57249.7 1736.61   4
  -1   3  -6 56563.7 1640.95   3
  -1  -3  -7 48646.9 1561.98   6
   1  -3   7 48688.9 1611.09   2
  -1   3  -7 47099.1 1791.92   1
  -1  -3  -7 50796.2 1259.11   2
   1   3   7 49210.0 1570.07   4
  -1  -3  -7 48781.2 1197.65   2
   1   3   7 46880.8 1567.80   6
   1  -3   7 48590.6 1884.25   5
   1  -3   7 48486.2 1517.48   3
  -1   3  -7 45627.8 1776.13   5
   1  -3   7 47548.1 1841.80   1
  -1  -3  -7 49440.9 1622.21   4
  -1   3  -7 49115.9 1672.69   2
  -1   3  -7 46809.5 1479.13   3
  -1   3  -7 45895.8 1387.99   4
   1  -3   8 240244. 6138.09   1
   1   3   8 240886. 5603.53   4
  -1  -3  -8 236116. 5136.09   2
  -1   3  -8 248691. 5799.94   2
  -1   3  -8 238680. 6051.52   5
  -1  -3  -8 242125. 5690.74   4
  -1  -3  -8 242043. 5691.59   6
   1  -3   8 241406. 5692.12   2
   1  -3   8 245733. 6208.31   5
   1   3   8 238542. 5678.20   6
  -1   3  -8 237202. 5298.86   4
   1  -3   8 249050. 5594.01   3
  -1   3  -8 244365. 6054.65   1
   1  -3   9 3372.25 388.270   3
  -1   3  -9 2998.45 237.385   4
  -1   3  -9 3254.62 419.477   2
  -1  -3  -9 3062.24 220.437   2
   1  -3   9 2997.51 362.875   2
   1   3   9 3664.71 386.373   4
   1   3   9 3203.13 403.225   6
  -1  -3  -9 2735.81 339.564   4
   1  -3   9 4126.59 581.521   5
  -1   3  -9 3159.42 478.002   1
  -1  -3  -9 3331.37 403.569   6
   1  -3   9 3474.26 565.813   1
   1  -3  10 89688.7 2661.64   2
  -1   3 -10 88270.3 2645.95   6
   1  -3  10 86726.1 3112.75   1
  -1  -3 -10 93620.6 2745.37   6
   1  -3  10 97623.6 3293.26   5
   1   3  10 88635.3 2732.35   6
   1  -3  10 87426.7 2636.43   3
  -1  -3 -10 83619.2 2558.02   4
  -1  -3 -10 89099.5 2177.21   2
  -1   3 -10 89916.0 3030.53   1
   1   3  10 88451.8 2549.11   4
  -1   3 -10 88290.0 2741.71   2
   1  -3  11 8969.71 897.241   1
   1   3  11 10981.3 823.814   6
  -1   3 -11 9579.43 732.332   6
   1  -3  11 10224.4 724.973   3
  -1   3 -11 10871.6 948.827   1
   1  -3  11 11908.8 1116.20   5
   1  -3  11 11364.5 765.115   2
  -1  -3 -11 10562.4 503.500   2
  -1  -3 -11 10120.1 677.935   4
  -1  -3 -11 8820.63 720.280   6
   1   3  11 10031.5 684.880   4
  -1   3 -11 9182.94 741.037   2
   1   3  12 160120. 4977.69   1
  -1  -3 -12 170776. 4291.56   4
   1   3  12 165061. 4657.77   6
  -1   3 -12 165673. 4502.37   6
   1  -3  12 168758. 4474.39   2
   1  -3  12 159437. 5099.22   1
  -1  -3 -12 169203. 3897.34   2
  -1  -3 -12 164751. 4558.89   6
  -1   3 -12 165705. 4537.37   2
   1   3  12 169448. 4325.25   4
   1  -3  12 165672. 4486.74   3
   1  -3  13 1459.24 606.756   1
  -1  -3 -13 2473.85 349.931   4
   1   3  13 2058.56 440.215   6
   1  -3  13 2123.22 441.683   3
  -1  -3 -13 1945.49 253.888   2
  -1  -3 -13 2042.42 426.924   6
   1  -3  13 2342.31 372.996   2
  -1   3 -13 1743.25 353.949   2
  -1   3 -13 2047.70 420.442   6
   1   3  13 2275.58 370.401   4
   1   3  13 1298.63 437.275   1
   1  -3  14 71145.4 2469.01   2
  -1   3 -14 66595.4 2461.46   2
  -1  -3 -14 71230.9 2197.59   4
   1  -3  14 67255.7 2463.58   3
  -1   3 -14 65758.1 2501.83   6
  -1  -3 -14 69680.0 1918.32   2
  -1  -3 -14 64501.7 2524.25   6
   1   3  14 63804.0 2609.67   6
   1   3  14 63984.6 2877.13   1
   1   3  14 68564.6 2260.72   4
   1  -3  14 62446.4 2981.00   1
  -1  -3 -15 3964.65 443.017   4
   1   3  15 4011.87 643.731   6
  -1  -3 -15 3816.76 572.141   6
  -1   3 -15 4337.56 667.315   6
   1  -3  15 3750.80 561.676   3
   1   3  15 4128.30 726.857   1
  -1   3 -15 2779.68 489.975   2
   1  -3  15 4409.98 881.089   1
   1  -3  15 4094.81 551.467   2
   1   3  15 4819.31 557.647   4
  -1  -3 -15 3985.57 360.489   2
  -1  -3 -16 16739.1 883.976   4
  -1  -3 -16 13571.3 1134.44   6
  -1  -3 -16 15115.9 728.026   2
   1   3  16 13998.1 1189.51   6
   1   3  16 16969.9 992.484   4
   1   3  16 15261.5 1407.05   1
   1  -3  16 16494.3 1118.56   2
  -1   3 -16 13660.2 1048.32   2
   1  -3  16 16054.7 1552.77   1
  -1   3 -16 15303.2 1160.05   6
   1  -3  16 13645.3 1101.92   3
   1  -3  17 624.909 676.445   1
   1  -3  17 885.300 401.832   3
  -1   3 -17 1766.38 462.915   6
  -1   3 -17 1066.62 407.366   2
   1   3  17 1834.01 673.099   1
   1   3  17 1903.41 566.142   6
  -1  -3 -17 942.688 199.553   2
  -1  -3 -17 1082.73 476.609   6
   1  -3  17 600.405 276.569   2
   1  -3  18 35.0100 538.752   1
  -1   3 -18 608.228 344.740   2
  -1   3 -18 262.965 296.071   6
   1  -3  18 199.268 276.112   2
   1   3  18 301.938 398.415   1
  -1  -3 -18 238.559 275.280   6
   1   3  19 7330.37 1021.96   1
   1  -3  19 7833.76 1224.64   1
   1  -3  19 8188.83 833.697   2
  -1  -3 -19 7228.57 873.838   6
  -1   3 -19 7623.49 857.603   6
   1  -3  20 5317.93 689.707   2
   1  -3  20 7983.46 1279.12   1
  -1  -3 -20 5816.17 886.311   6
  -1   3 -20 4791.27 725.398   6
   1   3  20 6451.00 1052.51   1
   1   3  21 6638.57 1064.86   1
   1  -3  21 7985.42 837.925   2
  -1   3 -21 6609.30 868.486   6
   1  -3  21 7475.53 1370.58   1
  -1  -3 -21 6221.43 873.564   6
  -1   3 -22 3701.50 651.563   6
   1  -3  22 5763.83 1120.24   1
  -1  -3 -22 4091.30 733.760   6
   1   3  22 6238.53 1099.85   1
   1   3  23 1624.97 638.869   1
   1  -3  23 1814.79 966.047   1
  -1  -3 -23 1910.98 572.120   6
   1  -3  24 35088.0 2762.50   1
   1   3  24 31127.9 2475.40   1
   1  -4 -26-194.830 398.006   6
   1   4 -25-308.680 449.040   6
  -1   4  25-359.961 686.526   1
   1  -4 -25 1050.35 638.941   6
  -1  -4  25 721.298 986.869   1
   1  -4 -24 3030.35 726.000   6
  -1   4  24 4753.83 994.857   1
  -1  -4  24 4005.73 1157.38   1
   1   4 -24 3776.02 855.291   6
  -1  -4  23 665.815 598.518   1
  -1   4  23 694.005 662.877   1
  -1  -4  23-1186.62 491.342   2
   1  -4 -23-540.689 464.956   6
   1   4 -23-204.162 475.971   6
   1  -4 -22 19714.8 1713.18   6
  -1  -4  22 21107.8 2051.29   1
   1   4 -22 19478.8 1692.22   6
  -1   4  22 20779.5 1916.97   1
  -1  -4  22 22170.1 1659.00   2
   1   4 -21 5005.55 880.546   6
  -1  -4  21 11020.8 1562.94   1
  -1  -4  21 9207.05 1031.31   2
   1  -4 -21 7007.09 1008.69   6
  -1   4  21 10023.7 1373.22   1
   1   4 -20 47464.3 2674.41   6
  -1  -4  20 54080.9 2609.79   2
  -1  -4  20 50776.5 3089.95   1
  -1   4  20 53681.2 2942.05   1
   1  -4 -20 52338.7 2785.16   6
   1  -4 -19 3034.47 744.640   6
  -1  -4  19 2404.96 888.978   1
   1   4 -19 1628.51 599.359   6
  -1  -4  19 2271.22 474.457   2
  -1   4  19 3977.85 849.241   1
   1   4 -18 63007.7 3052.57   6
   1  -4 -18 72079.9 3210.34   6
  -1  -4  18 71445.8 3000.73   2
   1  -4 -18 71976.2 2692.12   4
  -1  -4  18 67951.3 3423.60   1
  -1   4  18 70051.3 3266.70   1
   1  -4 -18 64969.5 2546.29   2
   1   4 -17 5482.20 862.041   6
   1  -4 -17 5811.04 708.900   4
  -1  -4  17 7379.67 1207.06   1
   1  -4 -17 6615.37 901.929   6
  -1  -4  17 6608.32 855.916   2
  -1   4  17 6037.67 898.133   1
  -1  -4  17 6153.40 648.365   3
   1   4 -17 4658.97 568.226   4
   1  -4 -17 4546.42 598.187   2
   1   4 -16 86780.5 3538.60   6
   1  -4 -16 96793.3 3311.98   4
  -1   4  16 90967.1 3655.07   1
  -1  -4  16 98267.5 3527.70   2
  -1  -4  16 85503.7 3733.57   1
   1  -4 -16 87714.7 3590.73   6
   1  -4 -16 85650.9 2961.03   2
  -1  -4  16 93264.4 2881.17   3
   1  -4 -15 912.055 345.021   6
   1  -4 -15 1118.99 344.001   2
  -1  -4  15 1307.58 326.307   3
   1   4 -15 238.070 385.059   6
  -1  -4  15 795.305 593.830   1
  -1  -4  15 1487.13 469.190   2
   1  -4 -15 1204.58 369.229   4
   1  -4 -14 30885.3 1443.27   2
   1  -4 -14 34834.4 1790.28   4
  -1  -4  14 32857.6 1976.49   1
  -1  -4  14 32050.1 1765.18   2
   1   4 -14 30573.5 1799.64   6
  -1   4  14 29883.8 1745.19   4
   1  -4 -14 28589.7 1779.73   6
  -1  -4  14 31871.5 1340.05   3
   1  -4 -13 12982.0 1136.16   6
   1   4 -13 14483.0 1157.71   2
   1  -4 -13 13315.5 915.677   2
  -1   4  13 15042.3 1155.26   4
   1   4 -13 15202.5 1188.99   6
  -1  -4  13 12873.8 1213.02   1
  -1  -4  13 15050.7 825.091   3
   1  -4 -13 16870.6 1193.59   4
  -1  -4  13 16713.3 1223.51   2
  -1   4  12 44160.8 2088.06   4
   1   4 -12 48435.8 2148.69   2
   1   4 -12 44215.4 2045.40   1
  -1  -4  12 50492.2 2309.14   5
   1  -4 -12 52729.6 2239.77   4
  -1   4  12 44426.3 2189.59   6
   1   4 -12 43501.2 2073.29   6
  -1  -4  12 44239.1 1533.35   3
  -1  -4  12 44913.9 2095.65   2
  -1  -4  12 46777.1 2257.13   1
   1  -4 -12 46728.3 1737.81   2
   1  -4 -12 44638.1 2146.99   6
  -1  -4  11 9492.58 935.389   1
   1   4 -11 10268.1 877.632   1
   1  -4 -11 11024.7 964.833   4
  -1  -4  11 9423.61 878.425   2
   1  -4 -11 9311.35 674.436   2
  -1  -4  11 7392.52 864.873   5
   1  -4 -11 7388.33 847.957   6
  -1   4  11 8711.43 846.959   4
  -1  -4  11 8722.18 536.547   3
  -1   4  11 10145.0 944.260   6
   1   4 -11 9690.80 885.267   2
   1   4 -10 24855.2 1378.77   1
  -1   4  10 25850.0 1482.41   6
  -1  -4  10 25679.7 930.150   3
  -1   4  10 23122.8 1437.78   4
   1   4 -10 26951.3 1415.28   5
   1  -4 -10 26262.5 1513.09   4
  -1  -4  10 25783.9 1443.31   2
   1   4 -10 26429.4 1471.56   2
   1  -4 -10 25173.4 1452.83   6
  -1  -4  10 28488.6 1518.66   1
  -1  -4  10 29117.2 1533.65   5
   1  -4 -10 24557.6 1114.26   2
   1   4  -9 132.219 255.637   5
  -1  -4   9 663.498 143.665   3
   1  -4  -9 466.870 307.086   6
  -1   4   9 472.026 233.036   6
  -1  -4   9 1115.52 407.895   5
  -1   4   9 1508.21 425.622   4
   1   4  -9 724.336 314.637   2
   1   4  -9 485.219 222.860   1
   1  -4  -9 842.173 287.787   4
  -1  -4   9 941.193 313.906   2
  -1  -4   9 925.290 362.825   1
   1  -4  -9 538.627 186.729   2
  -1  -4   8 597.910 361.268   1
   1   4  -8 495.800 210.559   1
  -1  -4   8 320.315 289.037   5
  -1   4   8 201.520 256.271   4
  -1   4   8 449.677 288.182   6
   1  -4  -8 443.372 228.046   4
   1  -4  -8 466.361 252.403   6
   1  -4  -8 324.606 133.795   2
   1   4  -8 384.234 278.530   5
  -1  -4   8 532.554 100.719   3
   1   4  -8 208.348 231.864   2
  -1  -4   8 210.890 222.868   2
   1   4  -7 10506.7 807.275   2
   1  -4  -7 8938.19 832.841   4
   1  -4  -7 9149.22 571.114   2
   1   4  -7 10101.8 725.162   5
   1  -4  -7 9697.05 757.823   6
  -1  -4   7 9796.27 770.553   2
   1   4  -7 9601.79 700.595   1
  -1   4   7 9395.68 743.328   6
  -1   4   7 9444.74 830.022   4
   1   4  -6 46621.7 1687.31   5
  -1   4   6 50007.1 1805.08   6
   1  -4  -6 46464.0 1520.02   2
   1   4  -6 49221.7 1873.91   2
   1  -4  -6 47875.6 1783.80   6
  -1   4   6 48763.6 1982.89   4
   1  -4  -6 44473.2 1967.22   4
   1   4  -6 49577.6 1710.87   1
  -1  -4   6 47922.8 1833.79   2
   1  -4  -5 42420.8 1579.71   6
   1  -4  -5 41218.2 1811.42   4
   1   4  -5 43404.1 1542.66   5
  -1   4   5 42169.7 1581.42   6
   1   4  -5 43841.2 1688.20   2
  -1   4   5 42953.3 1814.62   4
  -1  -4   5 41655.9 1642.42   2
   1   4  -5 43983.1 1541.86   1
  -1  -4   4 340423. 8029.44   2
   1  -4  -4 352965. 8367.22   4
   1  -4  -4 339049. 7896.80   6
  -1   4   4 363574. 8365.42   4
  -1   4   4 354273. 7949.34   6
   1   4  -4 353426. 8083.77   2
  -1   4   3 123067. 3555.16   4
  -1   4   3 124850. 3228.76   6
   1  -4  -3 130428. 3631.61   4
   1  -4  -3 119383. 3179.48   6
   1   4  -3 127671. 3348.92   2
  -1  -4   3 120155. 3319.79   2
   1  -4  -2 9348.64 579.492   6
  -1   4   2 9921.09 595.469   6
   1  -4  -2 10344.5 742.131   4
   1   4  -2 10858.0 652.915   2
  -1  -4   2 9959.80 656.331   2
  -1   4   2 9614.42 737.336   4
  -1  -4   1 13518.9 726.329   2
  -1   4   1 13127.1 674.694   6
  -1   4   1 13666.6 878.006   4
   1  -4  -1 14108.8 856.665   4
   1  -4  -1 13869.6 683.007   6
   1   4  -1 14323.4 735.150   2
   1   4   0 403758. 8805.73   4
  -1   4   0 397287. 8645.59   6
   1   4   0 395501. 8689.32   2
  -1  -4   0 381854. 8713.95   2
   1  -4   0 411493. 8998.09   4
  -1   4   0 393920. 9055.63   4
   1  -4   0 385276. 8733.50   2
  -1   4  -1 1211.80 206.114   6
   1   4   1 917.687 192.652   2
   1   4   1 1290.61 249.304   4
  -1   4  -1 1951.01 359.008   4
  -1  -4  -1 1018.30 207.097   2
   1  -4   1 1112.52 234.886   4
   1  -4   1 981.693 230.192   2
   1  -4   2 266876. 6050.24   4
   1  -4   2 255634. 6006.99   2
   1   4   2 256885. 5823.29   2
  -1   4  -2 265768. 6051.09   2
  -1   4  -2 274727. 6229.84   4
  -1  -4  -2 261421. 5880.77   2
   1   4   2 260769. 6059.49   4
  -1   4  -3 31.8370 131.837   2
   1   4   3-126.087 102.553   2
   1  -4   3 308.682 143.927   4
  -1   4  -3 90.9547 188.612   4
   1  -4   3 66.4171 154.475   2
   1   4   3 55.0620 141.452   4
  -1  -4  -3 143.733 107.150   2
  -1  -4  -4 150658. 3830.17   4
   1   4   4 147844. 3737.64   4
   1  -4   4 141938. 3700.67   2
   1   4   4 140995. 3425.52   2
  -1   4  -4 151243. 3890.16   5
   1   4   4 156397. 3661.33   6
  -1   4  -4 157751. 3913.00   1
   1  -4   4 145045. 3573.10   4
  -1   4  -4 150001. 3781.26   4
  -1   4  -4 147842. 3474.24   3
  -1  -4  -4 147128. 3466.94   2
  -1   4  -4 144949. 3746.05   2
   1   4   5 52467.7 1662.28   6
  -1   4  -5 52127.5 1704.64   4
  -1   4  -5 52041.8 1486.75   3
   1  -4   5 52900.6 1545.04   4
   1   4   5 50653.6 1710.83   4
  -1   4  -5 55755.6 1875.28   1
  -1  -4  -5 51456.9 1467.05   2
  -1  -4  -5 54471.7 1807.97   4
  -1   4  -5 53897.6 1777.21   2
   1  -4   5 51673.0 1725.04   2
  -1   4  -5 52344.3 1845.44   5
  -1  -4  -6 62272.9 1899.96   6
  -1   4  -6 62773.3 2037.48   2
  -1   4  -6 64547.5 1922.12   4
   1  -4   6 61383.2 1986.46   2
  -1   4  -6 62099.8 2120.65   5
  -1   4  -6 67057.6 2162.63   1
  -1  -4  -6 62809.0 2054.40   4
   1  -4   6 63336.1 1743.05   4
  -1  -4  -6 63675.6 1678.87   2
  -1   4  -6 61700.4 1725.43   3
   1   4   6 60197.2 1919.37   6
   1   4   6 62513.4 1981.79   4
  -1   4  -7 32934.6 1476.04   1
  -1  -4  -7 33648.6 1401.32   4
  -1  -4  -7 34886.7 1302.88   6
   1  -4   7 34712.7 1368.45   2
  -1   4  -7 33620.2 1485.82   5
  -1  -4  -7 34186.5 1057.75   2
   1  -4   7 33965.7 1579.16   5
  -1   4  -7 34334.7 1151.09   3
  -1   4  -7 33236.0 1226.91   4
  -1   4  -7 36711.8 1445.71   2
   1   4   7 34988.3 1350.31   4
   1  -4   7 33698.5 1199.22   3
   1  -4   7 32484.1 1545.19   1
   1   4   7 32645.1 1295.03   6
  -1   4  -8 24673.9 1267.65   5
  -1  -4  -8 23970.9 768.373   2
  -1  -4  -8 24328.5 837.293   2
   1  -4   8 23294.7 974.928   3
   1  -4   8 24327.8 1361.25   5
   1  -4   8 24842.1 1139.85   2
   1   4   8 21777.0 1068.10   6
  -1   4  -8 25859.9 1289.60   1
  -1  -4  -8 25231.5 1102.06   6
  -1  -4  -8 24315.3 1169.92   4
   1   4   8 23984.2 1101.25   4
  -1   4  -8 24557.4 953.935   3
   1  -4   8 19940.6 1230.34   1
  -1   4  -8 24229.2 1182.80   2
  -1   4  -8 22687.7 951.363   4
  -1   4  -9 350.681 173.933   4
  -1  -4  -9 332.582 155.327   4
  -1  -4  -9 295.655 192.867   6
   1   4   9 138.932 137.754   4
  -1   4  -9 365.323 234.556   2
  -1   4  -9 515.990 313.087   5
   1  -4   9 476.633 344.383   5
  -1   4  -9 125.778 239.169   1
   1  -4   9 203.067 342.276   1
   1   4   9 393.217 219.605   6
   1  -4   9 484.281 212.305   2
   1  -4   9 470.131 191.705   3
  -1  -4  -9 314.487 120.198   2
  -1  -4  -9 593.001 125.554   2
  -1  -4 -10 3362.11 256.332   2
  -1  -4 -10 3254.77 433.776   4
   1  -4  10 3547.29 459.531   2
   1  -4  10 3260.97 387.257   3
   1  -4  10 2829.70 566.359   5
  -1  -4 -10 2681.99 409.991   6
  -1   4 -10 3527.14 537.396   1
  -1   4 -10 3381.47 317.373   4
  -1   4 -10 3463.72 462.746   2
   1   4  10 2752.18 394.692   4
   1   4  10 3308.75 445.791   6
  -1   4 -10 3255.69 587.934   5
   1  -4  10 3041.55 614.551   1
  -1  -4 -11 991.280 318.905   6
   1  -4  11 426.845 202.647   3
   1  -4  11 1030.50 282.375   2
   1  -4  11 1162.21 548.703   5
  -1  -4 -11 721.576 145.146   2
  -1   4 -11 764.372 156.069   4
  -1   4 -11 535.611 238.400   2
   1  -4  11 18.8599 428.398   1
   1   4  11 1013.22 330.579   6
  -1  -4 -11 866.702 265.508   4
  -1   4 -11 473.793 265.416   1
   1   4  11 572.242 209.168   4
  -1   4 -12 22798.6 805.300   4
  -1  -4 -12 23479.3 1198.01   4
  -1   4 -12 23300.8 1307.42   2
   1  -4  12 23438.0 1137.49   3
   1  -4  12 25146.3 1294.26   2
   1   4  12 23213.2 1300.57   6
  -1  -4 -12 21366.2 835.975   2
  -1  -4 -12 23997.8 1307.02   6
   1   4  12 23249.7 1181.93   4
   1  -4  12 25341.7 1667.53   1
  -1   4 -12 23856.6 1241.44   6
   1  -4  13 888.918 321.863   3
   1  -4  13 762.436 265.408   2
  -1   4 -13 515.387 122.061   4
  -1  -4 -13 990.234 202.756   2
  -1   4 -13 238.634 220.715   2
   1   4  13 645.226 342.910   6
  -1  -4 -13 1256.10 318.503   4
  -1   4 -13 697.974 303.423   6
   1   4  13 318.209 241.205   4
  -1  -4 -13 731.180 294.136   6
   1  -4  13 394.460 487.506   1
   1  -4  14 48404.0 1952.20   3
   1  -4  14 49172.9 2597.55   1
  -1   4 -14 48573.4 2049.95   6
  -1  -4 -14 50311.3 1899.44   4
  -1   4 -14 45047.8 2046.67   2
   1  -4  14 52104.4 2102.40   2
   1   4  14 52861.5 1978.53   4
  -1  -4 -14 46415.1 1461.05   2
  -1  -4 -14 45109.9 2106.57   6
   1   4  14 47186.7 2155.40   6
   1   4  15 458.676 402.617   1
   1   4  15 646.455 333.447   4
  -1  -4 -15 195.571 192.746   4
  -1  -4 -15 257.100 251.473   6
  -1   4 -15 434.356 270.432   2
   1  -4  15 691.833 351.909   3
   1   4  15 637.630 321.431   6
   1  -4  15 1007.44 429.392   2
   1  -4  15 439.220 560.560   1
  -1   4 -15 655.568 312.334   6
  -1  -4 -15 731.208 174.350   2
  -1   4 -16 86542.3 3093.32   2
  -1  -4 -16 86848.8 2696.55   4
   1   4  16 79651.5 3205.13   6
   1  -4  16 86256.2 3064.25   2
   1   4  16 83892.6 2807.43   4
  -1  -4 -16 81119.6 2229.43   2
  -1  -4 -16 77400.2 3052.09   6
   1   4  16 84031.8 3555.01   1
  -1   4 -16 82950.4 3050.95   6
   1  -4  16 83504.1 3753.75   1
   1  -4  16 81074.4 2909.14   3
   1   4  17 6299.74 961.041   1
  -1  -4 -17 5619.39 783.146   6
   1   4  17 6859.64 723.109   4
  -1  -4 -17 7096.99 478.076   2
  -1   4 -17 5929.04 765.507   2
   1  -4  17 6815.51 799.416   3
  -1  -4 -17 6835.76 618.765   4
   1  -4  17 7529.27 782.727   2
  -1   4 -17 7243.65 845.858   6
   1  -4  17 5562.16 971.215   1
   1  -4  18 88768.1 4036.52   1
  -1   4 -18 79428.4 3115.52   2
  -1   4 -18 86118.7 3247.99   6
   1  -4  18 85086.9 3177.67   2
  -1  -4 -18 83991.3 3297.09   6
   1  -4  18 83755.9 3119.04   3
   1   4  18 89168.7 2884.59   4
   1   4  18 86333.0 3793.81   1
   1  -4  19 398.811 398.544   2
   1   4  19-235.715 444.485   1
   1  -4  19-1091.54 772.755   1
  -1   4 -19 628.725 445.937   6
  -1  -4 -19 242.229 339.584   6
  -1   4 -20 87936.8 3358.06   6
  -1  -4 -20 82323.7 3434.52   6
   1  -4  20 84474.5 4192.50   1
   1  -4  20 84650.9 3279.59   2
   1   4  20 92557.7 4058.78   1
  -1   4 -21 457.955 502.331   6
   1   4  21 535.474 670.586   1
  -1  -4 -21 1691.55 484.849   6
   1  -4  21 313.257 316.109   2
   1  -4  21 762.161 734.763   1
  -1   4 -22 32313.8 1942.06   6
  -1  -4 -22 35961.2 2144.38   6
   1  -4  22 38846.7 2814.66   1
   1   4  22 38186.6 2644.38   1
   1   4  23 3058.40 867.669   1
  -1  -4 -23 2302.58 633.896   6
   1  -4  23 4693.81 1164.39   1
   1   4  24 25226.4 2223.19   1
   1  -4  24 21228.0 2195.52   1
   1  -5 -26 21006.0 1829.68   6
   1  -5 -25 3129.77 841.806   6
   1   5 -25 3277.67 913.558   6
   1  -5 -24 33191.7 2331.53   6
  -1   5  24 36926.3 2670.73   1
   1   5 -24 32775.8 2328.19   6
  -1  -5  23 6035.12 1239.27   1
  -1  -5  23 4020.60 813.841   2
   1   5 -23 2929.91 780.536   6
   1  -5 -23 4750.37 880.393   6
  -1   5  23 4973.92 1033.82   1
  -1  -5  22 22875.6 1735.97   2
  -1  -5  22 25779.0 2346.82   1
  -1   5  22 23888.6 2043.51   1
   1  -5 -22 23561.9 1893.28   6
   1   5 -22 20524.4 1793.00   6
  -1  -5  21 6778.74 966.467   2
  -1  -5  21 5868.25 1130.44   1
   1   5 -21 5971.15 983.140   6
  -1   5  21 8555.92 1220.64   1
   1  -5 -21 6808.92 989.418   6
   1  -5 -20 7132.42 1040.31   6
  -1  -5  20 8226.08 1022.72   2
  -1  -5  20 8533.74 1293.90   1
  -1   5  20 8332.84 1137.77   1
   1   5 -20 5648.96 937.496   6
   1  -5 -19 28837.7 1986.60   6
   1   5 -19 28366.6 1992.94   6
  -1   5  19 29215.9 2102.14   1
  -1  -5  19 28951.6 1884.46   2
  -1  -5  19 27284.4 2195.64   1
   1   5 -18 332.048 413.790   6
  -1   5  18 1820.47 607.484   1
   1  -5 -18 1463.56 488.176   6
  -1  -5  18 1526.75 535.343   2
   1  -5 -18 1458.23 432.041   4
  -1  -5  18 1559.84 653.177   1
   1  -5 -17 10532.3 1158.79   6
  -1  -5  17 10812.8 1108.48   2
  -1  -5  17 11584.2 1441.94   1
  -1  -5  17 9680.15 758.540   3
   1   5 -17 10574.9 1161.19   6
   1  -5 -17 9421.75 927.834   4
  -1   5  17 11052.9 1212.23   1
   1  -5 -17 10157.1 865.073   2
   1  -5 -16 6241.62 798.538   4
  -1  -5  16 8306.67 1231.22   1
   1   5 -16 7854.63 965.908   6
  -1  -5  16 7361.89 936.386   2
   1  -5 -16 4615.88 780.278   6
  -1   5  16 7678.45 899.938   4
   1  -5 -16 6841.22 692.827   2
  -1  -5  16 6449.88 571.970   3
   1  -5 -15 35369.6 1877.00   4
   1  -5 -15 34157.2 1591.98   2
   1   5 -15 36274.3 2005.77   6
  -1  -5  15 35058.4 2210.71   1
  -1   5  15 32424.4 1877.67   4
  -1  -5  15 36350.2 1980.41   2
  -1  -5  15 33964.3 1348.82   3
   1  -5 -15 31264.5 1940.59   6
   1  -5 -14 13919.7 1230.14   6
  -1   5  14 16700.5 1299.24   4
   1   5 -14 16227.4 1327.59   6
  -1  -5  14 15243.7 807.961   3
   1  -5 -14 16713.3 1012.75   2
  -1  -5  14 15354.0 1256.20   2
   1  -5 -14 17439.4 1285.94   4
  -1  -5  14 14510.9 1375.53   1
  -1  -5  13 11773.9 627.421   3
   1  -5 -13 10134.0 1037.16   6
   1  -5 -13 9893.56 756.073   2
  -1   5  13 9854.82 983.665   4
   1   5 -13 12410.1 1094.55   6
   1  -5 -13 11094.2 1028.56   4
  -1  -5  13 9740.64 964.581   2
  -1  -5  13 9125.39 1100.64   1
  -1  -5  12 37343.1 1919.35   2
   1  -5 -12 40933.8 2025.58   4
  -1  -5  12 38292.0 2041.01   1
   1  -5 -12 38686.3 1546.96   2
   1  -5 -12 34313.1 1915.48   6
  -1  -5  12 38320.9 1236.86   3
  -1   5  12 35435.7 1888.17   4
   1   5 -12 40300.1 2014.26   2
   1   5 -11 2051.86 434.460   2
  -1  -5  11 3197.96 674.938   5
  -1  -5  11 2960.06 261.779   3
   1  -5 -11 2243.22 519.453   4
  -1   5  11 2066.41 454.551   4
   1   5 -11 2098.24 487.035   1
  -1  -5  11 2694.23 493.981   2
   1  -5 -11 1633.40 298.523   2
   1  -5 -11 2019.65 454.727   6
  -1   5  11 1746.31 437.115   6
  -1  -5  11 2229.73 568.113   1
   1   5 -11 2321.75 466.465   5
   1  -5 -10 69574.0 2652.55   6
   1  -5 -10 67960.1 2201.73   2
  -1   5  10 70243.9 2686.20   6
   1  -5 -10 68884.0 2774.91   4
  -1  -5  10 70655.7 1704.71   3
  -1  -5  10 67839.2 2640.90   2
   1   5 -10 67776.1 2557.39   5
   1   5 -10 68084.1 2532.83   1
   1   5 -10 72079.0 2732.90   2
  -1   5  10 65873.5 2659.14   4
   1   5  -9 9861.13 877.211   2
   1   5  -9 7881.37 772.634   1
   1  -5  -9 10025.8 931.631   4
   1  -5  -9 10031.4 844.482   6
   1  -5  -9 10229.4 667.799   2
  -1   5   9 9674.45 849.823   6
  -1   5   9 9600.43 891.778   4
  -1  -5   9 8659.17 802.235   2
   1   5  -9 8549.16 780.409   5
   1   5  -8 19716.6 1221.64   2
   1   5  -8 18376.1 1073.48   5
   1  -5  -8 18290.2 898.009   2
  -1   5   8 18300.5 1263.40   4
  -1  -5   8 17376.9 1124.79   2
  -1   5   8 18792.2 1140.71   6
   1  -5  -8 19009.8 1141.46   6
   1   5  -8 19442.5 1097.22   1
   1  -5  -8 17755.5 1255.92   4
   1  -5  -7 2598.31 433.234   6
  -1   5   7 2349.64 391.928   6
   1   5  -7 2875.87 482.765   2
   1   5  -7 2233.37 418.922   5
   1  -5  -7 1993.68 470.155   4
  -1   5   7 1562.86 411.237   4
   1   5  -7 2262.64 376.029   1
  -1  -5   7 2242.15 377.503   2
   1  -5  -6 80152.9 2569.94   6
   1   5  -6 83037.9 2540.40   1
   1   5  -6 79044.2 2519.80   5
  -1   5   6 76498.5 2785.76   4
   1  -5  -6 79656.9 2881.45   4
  -1  -5   6 78977.3 2637.64   2
  -1   5   6 80143.3 2589.23   6
   1   5  -6 83287.6 2729.23   2
   1  -5  -5 34726.2 1455.31   6
   1  -5  -5 35794.1 1739.65   4
   1   5  -5 40514.0 1646.13   2
  -1   5   5 36703.7 1698.24   4
  -1   5   5 37666.3 1532.73   6
  -1  -5   5 37821.6 1586.53   2
   1  -5  -4 18400.1 950.089   6
  -1  -5   4 19663.2 1059.64   2
   1  -5  -4 19619.9 1212.03   4
  -1   5   4 19189.3 1154.08   4
  -1   5   4 20149.6 1008.32   6
   1   5  -4 20989.6 1091.68   2
   1   5  -3 6124.48 542.691   2
  -1  -5   3 5838.00 538.079   2
   1  -5  -3 6759.93 652.550   4
   1  -5  -3 6085.08 498.757   6
  -1   5   3 5717.06 631.349   4
  -1   5   3 5656.45 492.582   6
   1  -5  -2 30058.2 1397.91   4
  -1  -5   2 28385.9 1227.23   2
   1   5  -2 28043.0 1216.45   2
  -1   5   2 28834.9 1403.99   4
   1   5  -2 28363.0 1243.05   4
  -1   5   2 29207.8 1178.08   6
   1  -5  -2 26221.3 1118.00   6
   1  -5  -2 26857.0 1154.78   2
  -1   5   1 182186. 4755.57   4
   1   5  -1 172545. 4443.33   4
   1  -5  -1 189883. 4727.53   4
   1   5  -1 178726. 4412.84   2
   1  -5  -1 170133. 4378.40   2
  -1   5   1 176272. 4342.53   6
  -1  -5   1 176207. 4433.24   2
   1  -5   0 31194.5 1343.56   4
  -1   5   0 29228.8 1147.42   6
   1  -5   0 28532.8 1195.13   2
  -1   5   0 31045.5 1415.56   4
   1   5   0 29689.2 1257.28   4
  -1  -5   0 29979.2 1213.87   2
   1   5   0 30022.7 1178.70   2
   1  -5   1 16779.8 879.819   2
   1   5   1 18278.6 950.338   4
  -1   5  -1 18212.0 1034.95   4
   1   5   1 18215.0 851.283   2
   1  -5   1 19004.9 967.426   4
  -1  -5  -1 17394.3 869.071   2
  -1   5  -1 18941.9 854.580   6
  -1   5  -2 17273.0 909.459   2
   1  -5   2 16709.0 881.486   2
   1   5   2 16170.3 786.666   2
  -1   5  -2 17461.0 994.975   4
  -1  -5  -2 17756.8 839.878   2
   1   5   2 18585.2 947.797   4
   1  -5   2 18598.1 927.279   4
   1  -5   3 29552.6 1239.09   2
   1  -5   3 30738.8 1224.19   4
   1   5   3 30467.3 1279.78   4
  -1   5  -3 30793.9 1286.96   2
  -1   5  -3 31823.6 1366.25   4
  -1  -5  -3 31190.2 1333.49   4
  -1  -5  -3 29711.9 1137.40   2
   1   5   3 29924.2 1103.17   2
   1   5   4 132454. 3621.40   4
  -1   5  -4 137397. 3651.62   2
   1   5   4 135042. 3513.23   6
  -1  -5  -4 139054. 3389.08   2
   1   5   4 133436. 3322.53   2
   1  -5   4 135378. 3453.65   4
  -1  -5  -4 139935. 3735.27   4
  -1   5  -4 132065. 3670.90   4
   1  -5   4 132838. 3581.57   2
  -1   5  -5 103288. 2987.92   4
  -1  -5  -5 108725. 3104.47   4
   1   5   5 100155. 2956.69   4
   1  -5   5 103147. 2958.30   2
  -1  -5  -5 102552. 2689.23   2
  -1   5  -5 108220. 3134.90   1
  -1   5  -5 101103. 2584.13   3
  -1   5  -5 105840. 3028.47   2
  -1   5  -5 103995. 3096.64   5
   1  -5   5 103736. 2761.20   4
   1   5   5 103993. 2884.96   6
  -1   5  -6 93115.2 2934.77   5
   1   5   6 95875.9 2748.53   6
   1  -5   6 91344.4 2800.59   2
  -1   5  -6 97298.7 2970.44   1
   1  -5   6 97239.5 2573.90   4
  -1   5  -6 94408.2 2431.54   3
  -1   5  -6 98947.8 2908.20   2
   1   5   6 90872.7 2802.18   4
  -1  -5  -6 96661.4 2944.63   4
  -1   5  -6 94236.3 2784.64   4
  -1  -5  -6 100567. 2531.79   2
  -1   5  -7 18650.5 1117.53   5
   1   5   7 17622.6 986.034   4
  -1   5  -7 19162.8 1062.38   2
  -1   5  -7 19929.4 982.881   4
   1   5   7 18043.0 982.014   6
  -1   5  -7 19984.0 1123.19   1
  -1  -5  -7 17876.4 937.496   6
  -1   5  -7 18163.5 764.035   3
  -1  -5  -7 18900.2 804.252   2
  -1  -5  -7 18112.1 1068.36   4
   1  -5   7 18297.1 1008.57   2
   1  -5   8 98729.4 2996.22   2
  -1   5  -8 101382. 3191.53   1
   1   5   8 94849.9 2943.82   4
  -1  -5  -8 100260. 3091.28   4
   1   5   8 98617.6 2933.13   6
  -1   5  -8 93805.1 2791.48   4
  -1   5  -8 101917. 3101.94   2
  -1   5  -8 101018. 3186.45   5
  -1  -5  -8 103557. 2592.86   2
  -1  -5  -8 97779.8 2882.54   6
  -1   5  -8 101241. 2585.05   3
   1   5   9 29604.2 1388.24   6
  -1   5  -9 32348.1 1164.16   3
   1  -5   9 31537.7 1211.90   3
  -1   5  -9 32532.4 1544.57   2
  -1  -5  -9 32529.1 1031.26   2
  -1  -5  -9 32254.2 1407.26   6
   1  -5   9 32510.9 1469.02   2
  -1   5  -9 32781.8 1289.38   4
   1   5   9 29963.4 1393.75   4
  -1   5  -9 30043.7 1577.59   5
  -1  -5  -9 30242.7 1468.26   4
  -1  -5  -9 32858.0 1131.19   2
  -1   5  -9 27724.9 1528.47   1
  -1  -5 -10 66737.3 2494.31   4
   1  -5  10 72812.5 2894.53   1
   1   5  10 76175.7 2533.47   6
   1  -5  10 76653.7 2971.23   5
  -1  -5 -10 74907.2 1949.14   2
  -1   5 -10 72194.7 2716.37   1
   1   5  10 71331.2 2449.61   4
  -1   5 -10 74675.3 2220.01   4
   1  -5  10 76213.9 2568.05   2
  -1  -5 -10 75563.9 2060.17   2
  -1   5 -10 72457.0 2607.12   2
  -1   5 -10 72945.3 2744.82   5
  -1  -5 -10 73175.1 2473.66   6
   1  -5  10 74736.5 2228.09   3
  -1  -5 -11 954.317 296.684   6
  -1   5 -11 1314.40 425.182   5
  -1  -5 -11 1132.73 183.188   2
  -1   5 -11 1760.19 422.669   2
   1  -5  11 665.198 286.760   2
  -1  -5 -11 1190.48 307.306   4
  -1  -5 -11 902.883 167.942   2
  -1   5 -11 891.256 206.765   4
   1  -5  11 950.307 260.233   3
   1   5  11 1142.66 324.354   4
   1  -5  11 1338.76 562.598   1
   1   5  11 819.170 250.375   6
   1   5  12 101857. 3217.55   4
   1  -5  12 101639. 2988.20   3
  -1  -5 -12 106526. 2732.65   2
  -1  -5 -12 102362. 3336.02   6
  -1   5 -12 102356. 3427.50   2
   1  -5  12 103139. 3811.19   1
  -1   5 -12 107722. 2768.24   4
   1   5  12 107006. 3380.47   6
  -1  -5 -12 99490.0 3247.82   4
  -1  -5 -12 100859. 2599.63   2
   1  -5  12 105313. 3335.72   2
  -1   5 -13 7861.98 825.852   2
   1   5  13 6705.38 741.421   6
  -1  -5 -13 7649.84 474.289   2
  -1  -5 -13 7739.18 796.735   6
  -1  -5 -13 5932.99 627.163   4
   1  -5  13 7766.74 1016.57   1
   1  -5  13 7135.20 660.861   3
   1   5  13 7154.67 719.414   4
   1  -5  13 7469.29 750.513   2
  -1  -5 -13 7053.75 492.738   2
  -1   5 -13 6845.06 454.742   4
  -1   5 -14 53670.5 2205.70   6
   1  -5  14 54174.3 2019.51   3
  -1  -5 -14 50871.3 2273.69   6
  -1  -5 -14 51412.2 1656.52   2
   1  -5  14 52276.3 2729.12   1
  -1  -5 -14 53771.7 1607.25   2
  -1   5 -14 53792.0 1526.99   4
  -1  -5 -14 54928.5 2145.25   4
   1   5  14 52481.4 2148.36   4
   1   5  14 55027.8 2389.49   6
  -1   5 -14 55149.1 2371.62   2
   1  -5  14 54558.5 2274.66   2
  -1  -5 -15 14555.5 1011.45   4
  -1  -5 -15 16149.1 1211.69   6
  -1   5 -15 16065.0 1179.72   6
   1  -5  15 16735.8 1539.77   1
  -1   5 -15 10808.6 517.321   4
  -1  -5 -15 15751.0 715.335   2
  -1   5 -15 15729.9 1200.74   2
   1  -5  15 15931.5 1046.51   3
   1   5  15 16684.3 1110.23   4
   1  -5  15 17856.8 1214.20   2
   1   5  16 11375.8 946.057   4
   1   5  16 12595.1 1271.46   1
  -1  -5 -16 11319.4 1089.05   6
  -1   5 -16 12458.1 1046.59   6
  -1  -5 -16 12323.2 914.807   4
  -1  -5 -16 9447.19 554.687   2
   1  -5  16 12535.0 1064.34   2
   1  -5  16 12180.0 971.302   3
   1  -5  16 12485.5 1464.81   1
   1  -5  17 29491.4 1573.70   3
   1  -5  17 33075.4 2321.36   1
   1   5  17 33206.9 2167.61   1
  -1  -5 -17 30349.5 1486.75   4
   1   5  17 30678.1 1618.97   4
  -1   5 -17 31192.5 1753.69   6
   1  -5  17 30287.1 1766.47   2
  -1  -5 -17 28137.1 1765.35   6
   1  -5  18 4720.80 715.288   2
  -1  -5 -18 3459.76 654.656   6
  -1   5 -18 5186.67 763.804   6
   1   5  18 3881.78 773.404   1
   1   5  18 5177.65 649.355   4
   1  -5  18 3964.77 916.988   1
   1  -5  19 14234.2 1606.05   1
   1  -5  19 16208.3 1293.04   2
   1   5  19 16711.1 1183.83   4
  -1  -5 -19 13917.7 1306.62   6
  -1   5 -19 13626.6 1258.48   6
   1   5  19 16417.2 1626.25   1
  -1   5 -20 6856.87 900.139   6
  -1  -5 -20 5977.77 886.245   6
   1   5  20 8684.95 1184.85   1
   1  -5  20 9915.66 1458.24   1
   1  -5  20 7749.60 937.454   2
  -1   5 -21 18136.8 1468.67   6
   1  -5  21 19712.3 2055.44   1
  -1  -5 -21 19513.4 1553.30   6
   1   5  21 21993.7 1971.85   1
   1  -5  21 20223.4 1501.40   2
  -1  -5 -22 13325.5 1365.25   6
   1  -5  22 18116.1 2011.69   1
   1   5  22 15304.3 1677.40   1
   1  -5  23 7290.36 1399.68   1
   1   5  23 7760.16 1273.56   1
  -1  -5 -23 5099.90 872.483   6
   1  -5  24 19224.1 2116.27   1
   1   5  24 20218.9 2017.80   1
   1  -6 -26 295.207 581.082   6
   1  -6 -25 25175.1 2085.96   6
   1  -6 -24-134.631 397.085   6
  -1  -6  24-672.938 379.737   2
  -1  -6  24 380.132 887.619   1
   1   6 -24-142.714 543.198   6
  -1   6  24-159.176 667.131   1
   1   6 -23 14420.5 1556.72   6
  -1  -6  23 18763.2 2157.77   1
   1  -6 -23 17327.4 1688.36   6
  -1   6  23 18749.1 1903.09   1
  -1  -6  23 16655.2 1556.44   2
  -1  -6  22 6978.32 1494.35   1
   1  -6 -22 4245.22 873.077   6
   1   6 -22 3978.11 900.315   6
  -1   6  22 5812.69 1130.77   1
  -1  -6  22 3762.61 778.884   2
   1  -6 -21 11763.4 1360.76   6
   1   6 -21 10846.3 1323.44   6
  -1  -6  21 8924.15 1099.00   2
  -1   6  21 11535.1 1449.59   1
  -1  -6  21 10368.0 1481.95   1
  -1  -6  20 521.928 779.702   1
   1  -6 -20 728.321 388.702   6
   1   6 -20 1492.99 616.020   6
  -1  -6  20 1215.48 499.005   2
  -1   6  20-0.76969 535.578   1
  -1  -6  19 3781.39 701.378   2
   1  -6 -19 3383.78 814.740   6
  -1  -6  19 5007.93 1086.53   1
   1   6 -19 3325.55 830.416   6
  -1   6  19 3438.67 807.735   1
   1   6 -18 13901.4 917.193   4
   1  -6 -18 16976.8 1517.83   6
  -1  -6  18 16238.0 1431.66   2
  -1   6  18 13591.5 1264.67   4
   1   6 -18 13373.2 1374.59   6
  -1  -6  18 13762.7 1666.99   1
  -1  -6  17 9105.09 1028.35   2
   1   6 -17 6526.10 942.988   6
   1  -6 -17 6355.22 937.731   6
   1  -6 -17 6467.81 719.376   2
  -1  -6  17 6172.57 997.745   1
  -1   6  17 6934.78 905.791   4
   1   6 -17 7555.71 671.295   4
   1  -6 -16 12635.3 954.812   2
   1  -6 -16 10185.5 1137.39   6
   1   6 -16 12062.8 1222.71   6
  -1  -6  16 17231.9 1673.74   1
  -1   6  16 12155.7 1166.47   4
  -1  -6  16 14142.3 767.756   3
   1   6 -16 12822.2 900.590   4
  -1  -6  16 14928.4 1335.71   2
  -1   6  15 5883.18 854.992   4
   1  -6 -15 6853.32 904.653   6
   1  -6 -15 6795.86 852.646   4
   1  -6 -15 6754.97 714.268   2
   1   6 -15 8032.29 965.919   6
  -1  -6  15 5407.45 868.400   2
  -1  -6  15 7095.07 996.437   1
  -1  -6  15 6632.57 499.733   3
   1  -6 -14 17876.7 1444.73   6
  -1  -6  14 19891.1 816.873   3
   1  -6 -14 19611.2 1116.03   2
  -1  -6  14 19929.8 1453.98   2
  -1   6  14 18187.3 1420.60   4
   1  -6 -14 19454.3 1434.14   4
  -1   6  13 99419.0 3769.45   4
   1  -6 -13 104441. 3271.13   2
   1  -6 -13 105233. 3857.44   6
  -1  -6  13 111987. 2657.65   3
  -1  -6  13 110379. 3875.97   2
   1  -6 -12 25494.9 1277.92   2
   1  -6 -12 28938.1 1737.22   4
  -1   6  12 23665.3 1572.78   4
   1   6 -12 29395.8 1663.26   5
  -1  -6  12 25826.1 1612.35   2
   1  -6 -12 26745.4 1641.37   6
  -1  -6  12 26085.6 826.654   3
   1  -6 -11 121923. 3443.87   2
   1   6 -11 120092. 3905.85   5
  -1  -6  11 121228. 4006.20   2
   1  -6 -11 130676. 4272.36   4
  -1   6  11 114977. 4020.75   4
   1  -6 -11 124495. 4052.53   6
   1  -6 -10 12506.3 1037.97   6
  -1   6  10 11895.5 1064.42   4
   1   6 -10 11812.6 1079.13   2
   1  -6 -10 12715.6 795.261   2
   1   6 -10 13421.2 1036.20   5
  -1  -6  10 12175.9 1020.17   2
  -1   6  10 12203.1 1023.66   6
   1   6 -10 13789.7 1009.51   1
   1  -6 -10 13110.2 1135.83   4
   1  -6  -9 128813. 3980.83   6
   1  -6  -9 137391. 3563.50   2
   1   6  -9 136623. 4181.13   2
  -1   6   9 123200. 4145.96   4
   1  -6  -9 121437. 4255.54   4
   1   6  -9 133354. 3910.09   1
  -1  -6   9 124976. 4019.35   2
  -1   6   9 134903. 4057.54   6
   1   6  -9 129345. 3893.78   5
  -1   6   8 4592.84 654.614   4
   1   6  -8 4438.02 557.916   1
   1   6  -8 5036.32 595.588   2
  -1   6   8 4632.63 602.393   6
   1   6  -8 4401.36 572.609   5
   1  -6  -8 4398.95 547.617   6
  -1  -6   8 4657.48 605.457   2
   1  -6  -8 3302.80 568.504   4
   1  -6  -7 170441. 4613.34   6
   1   6  -7 177496. 4864.30   2
   1  -6  -7 153656. 4948.91   4
  -1   6   7 164248. 4885.70   4
  -1   6   7 169699. 4677.82   6
   1   6  -7 170741. 4579.60   1
   1   6  -7 167399. 4565.63   5
  -1  -6   7 166443. 4721.49   2
  -1   6   6 2725.23 420.307   6
  -1  -6   6 2957.27 470.810   2
   1   6  -6 3540.53 503.645   2
   1   6  -6 3900.97 534.533   5
   1  -6  -6 3611.73 548.322   4
   1   6  -6 2682.31 439.904   1
  -1   6   6 3468.53 557.117   4
   1  -6  -6 2759.55 403.524   6
   1  -6  -5 119980. 3832.31   4
  -1   6   5 120156. 3445.99   6
  -1   6   5 115491. 3706.63   4
   1   6  -5 118350. 3416.28   4
   1   6  -5 124712. 3610.29   2
  -1  -6   5 113985. 3490.33   2
   1  -6  -5 112337. 3332.74   6
  -1   6   4 37116.1 1755.62   4
  -1   6   4 39461.8 1576.43   6
   1  -6  -4 36738.5 1790.44   4
   1   6  -4 39983.6 1668.77   2
   1   6  -4 37543.7 1577.68   4
  -1  -6   4 36930.3 1614.83   2
   1  -6  -4 37343.2 1506.06   6
   1  -6  -3 119674. 3647.55   4
  -1  -6   3 110269. 3323.22   2
  -1   6   3 112620. 3577.97   4
   1   6  -3 117976. 3356.85   2
  -1   6   3 119862. 3274.49   6
   1  -6  -3 110881. 3160.23   6
   1   6  -3 114694. 3322.30   4
   1  -6  -3 110773. 3214.97   2
  -1   6   2 33347.5 1627.63   4
   1  -6  -2 34084.5 1418.26   2
   1   6  -2 35386.6 1462.51   2
   1   6  -2 34805.4 1488.58   4
   1  -6  -2 36536.6 1654.33   4
  -1   6   2 33732.2 1383.95   6
  -1  -6   2 32283.4 1439.71   2
   1  -6  -1 5814.70 550.147   2
  -1  -6   1 6420.42 573.567   2
  -1   6   1 6972.87 692.254   4
   1  -6  -1 6707.22 661.146   4
   1   6  -1 6643.69 559.957   2
  -1   6   1 6890.36 564.283   6
   1   6  -1 6679.07 626.520   4
   1   6   0 35723.6 1532.87   4
  -1   6   0 36805.2 1662.62   4
   1  -6   0 38248.9 1485.25   2
   1   6   0 36955.2 1440.36   2
  -1   6   0 37217.5 1425.60   6
  -1  -6   0 37411.1 1478.61   2
   1  -6   0 39437.5 1637.26   4
  -1   6  -1 15417.2 1012.60   4
  -1  -6  -1 16152.1 891.701   2
   1   6   1 16637.3 864.030   2
   1  -6   1 15878.2 970.272   4
   1  -6   1 15435.1 885.559   2
  -1   6  -1 15646.2 903.365   2
  -1   6  -1 15403.7 833.986   6
   1   6   1 14887.0 928.730   4
   1   6   2 79929.4 2580.87   4
   1  -6   2 79729.5 2506.21   2
   1   6   2 81468.2 2373.13   2
   1  -6   2 84615.9 2581.99   4
  -1  -6  -2 82108.7 2438.51   2
  -1   6  -2 80192.6 2700.78   4
  -1   6  -2 82974.0 2573.63   2
   1  -6   3 518.893 215.907   4
  -1  -6  -3 528.332 168.452   2
  -1  -6  -3 661.947 262.580   4
  -1   6  -3 1279.13 357.511   4
   1   6   3 323.208 146.199   2
   1  -6   3 427.377 246.925   2
   1   6   3 326.958 175.009   4
  -1   6  -3 285.042 194.527   2
   1   6   4 15127.7 876.892   6
   1  -6   4 13272.8 868.194   2
   1  -6   4 15021.4 838.832   4
  -1   6  -4 15963.5 988.340   4
  -1  -6  -4 14062.7 789.451   2
   1   6   4 14702.4 916.956   4
   1   6   4 15219.5 786.324   2
  -1   6  -4 15216.5 924.262   2
  -1  -6  -4 15016.0 964.722   4
  -1   6  -5 36213.4 1567.08   4
   1  -6   5 33592.5 1345.19   4
   1  -6   5 34086.3 1484.81   2
   1   6   5 35243.0 1451.35   6
  -1  -6  -5 35141.7 1596.85   4
   1   6   5 32614.4 1518.96   4
  -1   6  -5 37404.7 1565.41   2
  -1   6  -5 36289.2 1211.33   3
  -1  -6  -5 34052.4 1312.09   2
  -1   6  -6 6333.60 680.861   1
  -1   6  -6 5827.75 413.424   3
  -1  -6  -6 5886.44 632.551   4
   1   6   6 6324.62 575.249   6
   1  -6   6 6346.33 600.858   2
  -1  -6  -6 6060.60 493.436   2
  -1   6  -6 5742.39 628.685   5
   1  -6   6 5895.86 488.966   4
  -1   6  -6 5886.89 603.653   2
   1   6   6 5640.52 593.400   4
  -1   6  -6 6922.76 647.230   4
  -1   6  -7 115208. 3484.66   1
  -1   6  -7 108893. 2782.65   3
  -1  -6  -7 111545. 2976.82   2
  -1   6  -7 117570. 3462.65   2
   1   6   7 108710. 3311.53   4
  -1  -6  -7 107359. 3443.51   4
   1   6   7 111032. 3261.38   6
  -1   6  -7 109549. 3265.57   4
  -1   6  -7 113408. 3488.55   5
   1  -6   7 112427. 3348.29   2
   1  -6   8 172.898 209.317   2
  -1   6  -8 222.557 133.446   3
  -1   6  -8 93.6341 183.490   2
   1   6   8 113.517 220.170   4
  -1   6  -8 370.586 227.287   4
  -1  -6  -8 84.2071 211.237   4
   1   6   8 194.092 180.018   6
  -1  -6  -8 538.522 205.887   2
  -1   6  -8-116.702 246.222   1
  -1   6  -8-19.8818 326.373   5
  -1  -6  -9 195995. 5551.80   4
   1   6   9 201705. 5422.98   4
   1   6   9 208871. 5429.09   6
  -1   6  -9 211348. 5681.72   5
  -1   6  -9 204208. 5226.97   4
  -1  -6  -9 215218. 4977.43   2
  -1   6  -9 210617. 5608.46   2
  -1   6  -9 207847. 5661.92   1
  -1  -6  -9 214467. 5376.58   6
  -1   6  -9 201218. 4821.22   3
   1  -6   9 207018. 5476.27   2
  -1   6 -10 9174.93 838.282   2
  -1  -6 -10 10532.8 823.647   6
  -1  -6 -10 8009.70 497.655   2
  -1  -6 -10 8277.65 570.448   2
   1   6  10 8622.47 796.590   6
  -1  -6 -10 7177.46 751.481   4
  -1   6 -10 9164.21 690.265   4
   1  -6  10 9590.80 814.224   2
   1   6  10 8466.10 775.628   4
  -1   6 -10 9132.70 901.103   5
  -1   6 -11 82149.1 3126.75   5
   1  -6  11 86236.1 2967.14   2
  -1   6 -11 87573.6 2633.90   4
  -1  -6 -11 84636.1 2437.97   2
   1   6  11 83194.1 2895.28   4
  -1  -6 -11 84781.0 2898.84   6
  -1  -6 -11 91599.6 2329.49   2
  -1  -6 -11 79371.7 2940.45   4
   1   6  11 86245.1 2953.19   6
  -1   6 -11 85939.5 3083.05   2
  -1   6 -12 1450.97 423.589   2
  -1  -6 -12 1248.76 216.007   2
  -1  -6 -12 1382.97 343.942   6
   1   6  12 1351.50 354.939   6
  -1   6 -12 1288.07 290.102   4
   1  -6  12 1271.79 357.322   3
  -1   6 -12 1763.87 589.683   5
   1  -6  12 1321.40 388.800   2
   1   6  12 1106.32 352.671   4
  -1  -6 -12 354.694 246.400   4
  -1  -6 -12 1330.66 246.349   2
   1  -6  13 46588.3 1763.18   3
  -1  -6 -13 45212.2 2057.19   6
  -1  -6 -13 48202.3 1490.56   2
  -1   6 -13 43668.6 2297.54   5
   1   6  13 44016.1 2017.62   4
  -1   6 -13 44657.0 2179.69   2
   1  -6  13 48899.8 2141.27   2
  -1   6 -13 47540.8 1653.38   4
  -1  -6 -13 43658.3 2022.80   4
  -1  -6 -13 46154.6 1581.22   2
   1   6  13 43563.9 2083.17   6
  -1  -6 -14 17630.4 1196.64   4
  -1   6 -14 16661.8 842.797   4
   1  -6  14 18029.8 1058.44   3
   1  -6  14 17074.6 1222.16   2
  -1  -6 -14 17592.0 799.665   2
  -1  -6 -14 15719.6 1209.46   6
   1  -6  14 17395.1 1581.83   1
  -1  -6 -14 15655.9 836.157   2
   1   6  14 15792.8 1166.33   4
  -1   6 -15 23914.0 951.561   4
  -1  -6 -15 21637.9 1005.55   2
  -1  -6 -15 22006.2 1488.50   6
  -1  -6 -15 23364.8 1399.00   4
   1  -6  15 22489.7 1241.65   3
  -1  -6 -15 22998.2 974.626   2
   1  -6  15 21366.5 1848.49   1
   1   6  15 23619.3 1465.96   4
  -1   6 -15 23153.7 1470.55   6
   1  -6  15 25594.2 1564.97   2
   1  -6  16 14148.8 1002.32   3
  -1  -6 -16 12884.3 740.789   2
   1  -6  16 17179.1 1691.94   1
  -1   6 -16 12560.5 602.755   4
  -1  -6 -16 13140.4 695.451   2
  -1  -6 -16 14888.2 1073.73   4
   1   6  16 14501.3 1166.97   4
   1  -6  16 15276.6 1237.50   2
  -1  -6 -16 12993.5 1169.37   6
  -1   6 -16 17246.5 1253.01   6
  -1   6 -17 15349.8 1240.89   6
   1  -6  17 16675.0 1320.35   2
  -1  -6 -17 12930.6 1234.44   6
  -1  -6 -17 13061.1 728.573   2
   1   6  17 16248.2 1223.94   4
   1  -6  17 13588.9 1571.02   1
  -1  -6 -17 14819.4 1072.44   4
  -1   6 -18 18922.2 1411.05   6
   1  -6  18 20566.8 1967.63   1
   1   6  18 19184.9 1363.56   4
   1  -6  18 20293.4 1481.85   2
  -1  -6 -18 17095.7 1424.06   6
   1   6  18 20782.0 1767.67   1
  -1   6 -19 714.834 479.156   6
   1   6  19 361.765 578.962   1
   1   6  19 442.722 294.791   4
   1  -6  19-12.7105 336.885   2
  -1  -6 -19 158.340 348.921   6
   1  -6  19 1010.14 730.091   1
   1  -6  20 21364.4 1592.11   2
   1   6  20 23398.0 2014.28   1
  -1  -6 -20 17296.5 1518.52   6
   1  -6  20 21204.4 2065.88   1
  -1   6 -20 18240.2 1497.45   6
  -1   6 -21 695.294 351.235   6
   1   6  21 915.813 656.952   1
  -1  -6 -21 1071.06 579.277   6
   1  -6  21 1274.58 856.661   1
   1  -6  21 1212.83 325.914   2
   1  -6  22 6050.68 1375.86   1
   1   6  22 3899.39 896.939   1
  -1  -6 -22 5229.57 889.245   6
   1  -6  22 4445.42 784.951   2
   1  -6  23 13339.2 1936.57   1
  -1  -6 -23 10133.8 1205.24   6
   1   6  23 13041.6 1636.29   1
   1  -7 -26-1109.46 741.718   6
   1  -7 -25 4111.52 925.240   6
   1   7 -24 891.301 754.029   6
  -1  -7  24 527.916 494.015   2
   1  -7 -24-42.9432 472.108   6
   1  -7 -23 7776.43 1141.45   6
  -1  -7  23 10577.2 1293.60   2
  -1   7  23 11739.6 1549.20   1
   1   7 -23 7018.48 1162.75   6
   1  -7 -22 2852.67 757.808   6
  -1   7  22 5515.32 1125.22   1
   1   7 -22 3535.24 849.864   6
  -1  -7  22 4122.80 812.924   2
   1   7 -21 27623.5 2177.00   6
  -1  -7  21 28604.2 2061.33   2
   1  -7 -21 24152.2 1998.89   6
  -1   7  21 29804.1 2319.31   1
  -1  -7  20 203.099 363.126   2
  -1   7  20-214.168 395.622   1
   1   7 -20 526.383 572.746   6
   1  -7 -20-159.258 457.556   6
   1  -7 -19 51679.0 2862.47   6
  -1  -7  19 54941.2 2869.55   2
   1   7 -19 53297.6 2893.67   6
  -1   7  19 53599.0 2770.17   4
   1   7 -18 527.882 469.341   6
   1   7 -18 978.732 324.814   4
  -1  -7  18-69.2101 391.052   2
   1  -7 -18 338.788 400.560   6
  -1   7  18 969.998 535.049   4
   1   7 -17 63553.2 2337.35   4
   1   7 -17 63460.5 3005.19   6
   1  -7 -17 56788.4 2948.85   6
  -1  -7  17 61886.7 2988.47   2
  -1   7  17 61735.9 2959.53   4
   1  -7 -16 720.895 514.397   6
  -1  -7  16 1165.23 371.453   2
   1  -7 -16 1700.38 403.061   2
  -1   7  16 781.121 409.505   4
   1   7 -16 955.007 255.239   4
   1   7 -16 753.673 385.334   6
   1  -7 -15 84578.4 2839.05   2
   1   7 -15 85236.7 2879.55   4
   1  -7 -15 74522.3 3330.19   6
  -1  -7  15 81215.0 3457.26   2
  -1   7  15 79267.9 3369.30   4
   1   7 -14 315.336 274.136   4
  -1  -7  14-291.485 348.966   2
   1  -7 -14-12.8881 207.899   2
   1   7 -14-543.978 478.066   5
   1  -7 -14-413.219 325.674   6
  -1   7  14-224.206 487.160   4
  -1  -7  13 71431.2 3027.02   2
  -1   7  13 65579.0 2977.03   4
   1  -7 -13 75813.1 2507.14   2
   1   7 -13 71331.2 2595.10   4
   1   7 -13 75552.4 3025.22   5
   1  -7 -13 68772.7 2997.87   6
   1  -7 -12 8336.08 950.725   6
   1  -7 -12 9098.64 733.515   2
   1   7 -12 9749.00 984.978   5
  -1   7  12 8953.12 1006.00   4
  -1  -7  12 9007.77 962.986   2
   1   7 -12 7447.17 742.220   4
  -1   7  11 22797.8 1563.03   4
   1   7 -11 21071.6 1269.26   4
   1  -7 -11 22338.2 1477.80   6
   1  -7 -11 24140.1 1211.39   2
   1   7 -11 23045.2 1445.92   5
   1  -7 -11 23155.8 1621.54   4
  -1  -7  11 22575.6 1494.43   2
   1   7 -10 10016.8 923.349   5
   1   7 -10 9943.65 840.079   4
   1  -7 -10 8804.54 994.990   4
   1  -7 -10 10981.9 1011.00   6
  -1   7  10 9271.08 1013.27   4
   1  -7 -10 9939.67 740.306   2
  -1  -7  10 10547.6 977.410   2
   1   7  -9 2883.64 581.680   5
   1  -7  -9 4021.49 557.463   6
   1  -7  -9 3137.11 552.743   4
   1   7  -9 3217.61 547.686   1
   1   7  -9 2854.71 472.576   4
  -1  -7   9 2907.32 525.479   2
  -1   7   9 3063.07 600.789   4
   1   7  -8 536.944 303.225   1
   1  -7  -8 1182.25 412.179   4
   1  -7  -8 672.982 291.832   6
  -1  -7   8 1275.09 373.399   2
   1   7  -8 1084.59 432.474   5
  -1   7   8 1199.66 311.802   6
  -1   7   8 1517.60 469.396   4
   1   7  -8 1264.60 304.964   4
   1   7  -8 1688.57 427.846   2
   1  -7  -7 926.191 374.123   4
   1   7  -7 1044.93 396.223   5
  -1   7   7 1305.69 457.408   4
   1   7  -7 1122.47 332.457   2
   1   7  -7 877.019 290.893   4
   1   7  -7 701.398 331.232   1
  -1  -7   7 357.453 304.498   2
   1  -7  -7 643.557 320.332   6
  -1   7   7 355.670 251.549   6
   1   7  -6 3205.28 491.426   2
  -1  -7   6 2876.65 498.399   2
   1  -7  -6 2433.36 365.703   6
  -1   7   6 2866.49 540.410   4
   1   7  -6 2016.42 418.267   4
   1  -7  -6 2854.19 534.021   4
  -1   7   6 3005.87 460.249   6
   1   7  -5 71280.3 2539.82   2
   1  -7  -5 63748.7 2289.43   6
   1  -7  -5 67570.6 2728.13   4
  -1   7   5 69114.1 2416.75   6
  -1   7   5 67548.5 2662.56   4
   1   7  -5 68498.1 2435.38   4
  -1  -7   5 65122.1 2445.79   2
   1  -7  -5 62429.0 2276.91   2
   1  -7  -4 20736.2 1117.34   6
  -1   7   4 21228.5 1177.92   6
   1  -7  -4 22018.2 1169.55   2
  -1   7   4 19697.9 1312.51   4
   1   7  -4 21530.6 1215.12   4
   1   7  -4 22161.3 1253.69   2
   1  -7  -4 24089.2 1454.26   4
  -1  -7   4 21088.7 1218.32   2
   1  -7  -3 108515. 3244.78   2
   1   7  -3 107305. 3363.67   4
   1   7  -3 112852. 3380.74   2
  -1  -7   3 109804. 3378.25   2
  -1   7   3 108142. 3613.90   4
  -1   7   3 114132. 3308.78   6
   1  -7  -3 117266. 3703.64   4
   1   7  -2 5028.80 563.146   2
  -1  -7   2 4393.83 570.766   2
  -1   7   2 1638.13 363.685   4
   1  -7  -2 1885.87 412.103   4
   1   7  -2 4921.93 620.942   4
   1  -7  -2 1262.28 277.520   2
  -1   7   2 2253.96 365.044   6
   1  -7  -1 239967. 6095.79   4
  -1  -7   1 223072. 5779.39   2
  -1   7   1 235538. 5709.57   6
   1  -7  -1 222516. 5706.81   2
   1   7  -1 229556. 5746.73   2
  -1   7   1 231051. 6134.80   4
   1   7  -1 227041. 5863.67   4
  -1   7   0 7837.84 772.573   4
  -1  -7   0 13159.0 853.529   2
  -1   7   0 8745.36 679.726   6
   1   7   0 11602.4 840.998   4
   1  -7   0 8783.21 773.787   4
   1   7   0 11916.8 796.576   2
   1  -7   0 8162.88 696.554   2
  -1   7  -1 295111. 6988.01   2
   1  -7   1 271816. 6894.17   2
   1   7   1 289324. 6827.84   2
   1   7   1 277381. 7039.80   4
   1  -7   1 290647. 7088.07   4
  -1   7  -1 286115. 7273.97   4
  -1   7  -1 297012. 6853.85   6
  -1  -7  -1 282085. 6876.58   2
   1  -7   2 26462.4 1302.41   4
  -1   7  -2 24957.3 1400.54   4
   1  -7   2 24345.4 1248.61   2
   1   7   2 25781.3 1180.97   2
   1   7   2 26012.4 1337.21   4
  -1   7  -2 25831.1 1287.73   2
  -1  -7  -2 25428.0 1211.66   2
  -1   7  -3 253382. 6132.00   2
  -1   7  -3 235312. 6253.83   4
   1   7   3 240916. 5799.19   2
   1   7   3 236598. 6109.12   4
  -1  -7  -3 248705. 6237.15   4
   1  -7   3 239306. 5977.87   4
   1  -7   3 231457. 5984.79   2
  -1  -7  -3 234997. 5859.38   2
   1   7   4 4150.71 492.680   6
  -1   7  -4 4550.72 606.199   4
  -1  -7  -4 4471.17 461.911   2
   1   7   4 3678.35 424.476   2
   1  -7   4 4041.90 519.729   2
  -1   7  -4 4446.89 517.263   2
   1   7   4 4013.95 508.849   4
   1  -7   4 4158.57 483.029   4
  -1  -7  -4 4981.59 588.733   4
   1   7   5 122411. 3482.17   6
   1  -7   5 117419. 3540.49   2
  -1   7  -5 116932. 3645.51   4
   1   7   5 113085. 3559.58   4
  -1   7  -5 123104. 3638.24   2
  -1  -7  -5 119519. 3318.86   2
  -1  -7  -5 123390. 3756.07   4
   1  -7   5 116682. 3352.27   4
  -1   7  -6 7984.28 769.400   1
  -1   7  -6 6925.60 703.626   2
   1   7   6 7635.33 676.549   6
  -1  -7  -6 7654.14 773.683   4
   1  -7   6 7852.18 721.538   2
  -1   7  -6 6966.22 488.139   3
  -1   7  -6 6653.47 685.675   4
  -1  -7  -6 6525.84 571.747   2
   1   7   6 7641.12 735.721   4
   1  -7   6 7287.93 595.202   4
  -1   7  -6 7830.40 819.545   5
   1  -7   7 63231.4 2361.83   2
   1   7   7 64840.3 2301.13   6
  -1  -7  -7 63308.8 2075.36   2
  -1   7  -7 61115.9 1795.09   3
  -1   7  -7 64087.2 2479.73   5
  -1   7  -7 67150.6 2472.37   2
   1   7   7 59674.6 2332.99   4
  -1  -7  -7 62957.6 2487.22   4
  -1   7  -7 62334.8 2444.51   1
  -1   7  -7 63443.4 2355.55   4
  -1   7  -8 113.107 134.994   3
   1   7   8 278.190 181.255   6
   1   7   8 443.094 264.123   4
  -1   7  -8 1137.85 449.671   1
   1  -7   8 845.872 312.631   2
  -1  -7  -8 707.161 300.617   4
  -1   7  -8 1384.02 379.050   4
  -1  -7  -8 662.516 210.603   2
  -1   7  -8 549.206 433.411   5
  -1   7  -8 432.812 266.429   2
   1   7   9 13068.3 1004.39   4
  -1   7  -9 14789.1 978.727   4
  -1   7  -9 14668.0 697.614   3
  -1   7  -9 13862.8 1087.60   5
  -1  -7  -9 12691.5 792.285   2
  -1   7  -9 11859.3 993.170   2
   1  -7   9 13111.5 998.987   2
   1   7   9 14519.6 1014.57   6
  -1  -7  -9 12653.9 1056.34   4
  -1   7 -10 6266.21 745.942   2
  -1   7 -10 7163.57 873.641   5
  -1   7 -10 6405.28 652.813   4
   1   7  10 4663.11 597.035   6
   1  -7  10 6031.39 712.330   2
   1   7  10 5337.64 652.763   4
  -1  -7 -10 5607.72 704.528   4
  -1   7 -10 5865.37 451.821   3
  -1  -7 -10 5665.22 526.526   2
  -1   7 -11 6925.09 876.140   5
   1   7  11 6049.56 704.428   6
  -1  -7 -11 7213.40 514.182   2
  -1  -7 -11 5838.58 750.892   4
  -1  -7 -11 6104.43 702.173   6
  -1  -7 -11 6784.40 572.657   2
  -1   7 -11 6327.03 639.507   4
   1   7  11 6468.03 742.559   4
   1  -7  11 6797.48 742.074   2
  -1  -7 -12 898.378 351.671   6
   1   7  12-167.264 290.039   4
  -1   7 -12 860.519 533.419   5
   1  -7  12 521.060 362.821   2
  -1  -7 -12 256.860 333.379   4
  -1  -7 -12 705.731 195.953   2
  -1   7 -12 273.733 183.698   4
  -1  -7 -12 460.098 239.183   2
  -1  -7 -13 13610.9 1112.43   6
  -1  -7 -13 13426.8 732.282   2
  -1   7 -13 14895.3 1330.93   5
  -1   7 -13 14206.8 891.731   4
  -1  -7 -13 12861.1 795.717   2
   1   7  13 13432.5 1120.25   4
  -1  -7 -13 13296.2 1124.34   4
   1  -7  13 12853.2 1099.65   2
  -1  -7 -14 3374.47 596.751   6
  -1   7 -14 4543.94 828.545   5
  -1  -7 -14 3832.82 616.591   4
  -1   7 -14 3963.84 482.173   4
  -1  -7 -14 4377.19 412.676   2
   1   7  14 4845.73 683.654   4
  -1  -7 -14 4279.93 454.215   2
   1  -7  14 5929.69 781.121   2
  -1  -7 -15 26022.8 1590.46   4
   1  -7  15 30902.4 1799.35   2
  -1  -7 -15 27473.0 1213.15   2
  -1  -7 -15 31930.0 1196.01   2
  -1  -7 -15 28374.4 1723.02   6
   1   7  15 27933.4 1708.54   4
  -1   7 -15 28238.0 1224.33   4
   1  -7  16 1342.25 462.189   2
  -1  -7 -16 227.010 258.527   4
   1   7  16 1050.47 420.090   4
  -1   7 -16 699.656 414.695   6
  -1   7 -16 416.103 151.364   4
  -1  -7 -16 507.272 186.260   2
  -1  -7 -16 776.938 413.613   6
  -1   7 -17 53977.8 2512.47   6
   1  -7  17 52730.4 2567.30   2
  -1  -7 -17 51698.4 2308.56   4
   1   7  17 53288.5 2474.24   4
  -1  -7 -17 47769.0 2483.42   6
   1  -7  18 512.725 375.778   2
  -1  -7 -18-473.357 407.387   6
  -1   7 -18 657.892 425.002   6
   1   7  18-117.172 273.554   4
  -1  -7 -19 31885.1 2089.81   6
   1  -7  19 38939.7 2253.77   2
  -1   7 -19 34479.5 2061.81   6
   1   7  19 36627.5 2064.18   4
   1   7  20 266.486 461.458   1
  -1  -7 -20-335.239 357.764   6
  -1   7 -20 92.4697 359.630   6
   1  -7  20-256.974 442.405   2
  -1   7 -21 39957.5 2392.67   6
   1  -7  21 49043.4 2641.21   2
   1   7  21 54873.3 3249.38   1
  -1  -7 -21 46213.7 2621.70   6
   1  -7  22 1524.54 564.503   2
  -1  -7 -22 2100.08 640.388   6
   1   7  22 1484.31 787.517   1
  -1  -7 -23 31972.8 2210.09   6
   1   7  23 38888.7 2872.14   1
   1  -8 -25 16447.1 1743.88   6
   1  -8 -24 3002.67 858.497   6
   1   8 -24 2609.75 819.882   6
  -1  -8  24 3409.94 798.695   2
   1  -8 -23 16861.0 1702.88   6
  -1  -8  23 16837.6 1716.66   2
   1   8 -23 12714.6 1525.28   6
  -1   8  23 19496.7 2047.95   1
   1   8 -22-724.413 649.982   6
  -1   8  22 35.0008 436.034   1
  -1  -8  22 624.409 441.946   2
   1  -8 -22 261.330 435.447   6
  -1  -8  21 6023.69 991.222   2
  -1   8  21 7112.18 1211.52   1
   1  -8 -21 6728.97 1038.28   6
   1   8 -21 4656.13 959.566   6
  -1   8  20 8668.04 1191.61   4
  -1  -8  20 8566.10 1150.48   2
   1  -8 -20 7614.01 1157.64   6
   1   8 -20 8146.36 1190.09   6
   1  -8 -19 1798.12 519.751   6
   1   8 -19 2244.22 675.067   6
  -1  -8  19 2459.15 719.420   2
  -1   8  19 1764.47 575.817   4
  -1  -8  18 3233.64 746.423   2
   1   8 -18 3006.06 758.590   6
  -1   8  18 3843.26 741.069   4
   1  -8 -18 3060.48 729.264   6
   1   8 -17 205.401 387.959   6
   1   8 -17 15.5162 231.381   4
   1  -8 -17-402.542 551.169   6
  -1  -8  17 349.949 347.877   2
  -1   8  17 392.347 402.009   4
   1  -8 -16 6718.84 986.862   6
   1  -8 -16 7915.22 770.604   2
  -1   8  16 8757.24 1098.61   4
  -1  -8  16 7649.00 1001.45   2
   1   8 -16 7167.18 745.911   4
   1  -8 -15 10193.2 1146.56   6
  -1  -8  15 11263.0 1198.75   2
   1   8 -15 9899.59 1152.52   5
   1  -8 -15 11083.7 902.607   2
  -1   8  15 9076.39 1084.80   4
   1   8 -15 11082.5 930.911   4
   1  -8 -14 13806.6 1296.90   6
   1  -8 -14 13651.5 968.260   2
   1   8 -14 12760.7 1026.83   4
  -1  -8  14 13217.7 1266.67   2
  -1   8  14 11007.2 1193.89   4
   1   8 -14 13571.0 1310.06   5
  -1   8  13 60695.5 2923.69   4
  -1  -8  13 67381.9 2964.42   2
   1   8 -13 63211.3 2562.00   4
   1  -8 -13 66275.4 2397.24   2
   1   8 -13 63889.1 2834.99   5
   1  -8 -13 69617.1 2978.38   6
   1  -8 -12 10376.7 1055.92   6
   1  -8 -12 10617.4 840.295   2
   1   8 -12 10952.7 1074.15   5
  -1  -8  12 9213.19 1033.35   2
   1   8 -12 10473.6 903.531   4
  -1   8  12 10254.6 1114.22   4
  -1   8  11 115250. 4296.62   4
   1  -8 -11 128113. 3629.78   2
   1  -8 -11 124179. 4157.51   6
  -1  -8  11 121704. 4206.42   2
   1   8 -11 123223. 3910.06   4
   1   8 -11 123265. 4083.75   5
   1  -8 -10 3501.61 584.500   6
  -1  -8  10 2811.64 520.930   2
  -1   8  10 3679.80 676.626   4
   1   8 -10 2485.42 496.218   4
   1  -8 -10 3291.92 462.883   2
   1   8 -10 3220.94 587.107   5
   1   8  -9 190376. 5310.69   5
   1  -8  -9 189000. 5346.89   6
  -1   8   9 176865. 5592.21   4
  -1  -8   9 182595. 5472.15   2
   1   8  -9 188348. 5270.65   4
   1  -8  -8 3303.60 511.746   2
  -1  -8   8 3779.46 620.646   2
   1  -8  -8 3807.06 550.883   6
   1   8  -8 3969.72 632.216   5
   1   8  -8 2962.34 487.376   4
  -1   8   8 3836.14 683.322   4
   1   8  -7 142761. 4311.53   4
   1   8  -7 142318. 4286.42   5
   1  -8  -7 143551. 4788.70   4
   1  -8  -7 141700. 4244.95   6
  -1  -8   7 137981. 4380.07   2
  -1   8   7 138475. 4568.40   4
   1   8  -7 148543. 4338.40   1
   1  -8  -7 151164. 4266.60   2
  -1  -8   6 16199.8 1155.74   2
  -1   8   6 15330.2 1234.55   4
   1   8  -6 16873.7 1194.48   2
   1  -8  -6 15885.7 1067.83   6
   1  -8  -6 15159.2 1279.96   4
   1   8  -6 15787.9 1117.66   4
  -1   8   6 17644.0 1157.64   6
   1  -8  -6 14820.3 1029.09   2
   1   8  -5 226120. 5934.86   2
   1   8  -5 205414. 5765.66   4
   1  -8  -5 211545. 6246.25   4
  -1   8   5 217607. 6118.47   4
  -1   8   5 222863. 5788.35   6
  -1  -8   5 211803. 5830.65   2
   1  -8  -5 214470. 5614.39   6
   1  -8  -5 210781. 5631.11   2
   1   8  -4 19229.8 1215.97   2
  -1   8   4 21457.3 1215.05   6
  -1   8   4 18745.3 1331.68   4
   1   8  -4 19566.1 1237.22   4
   1  -8  -4 19428.4 1363.94   4
   1  -8  -4 20223.7 1175.54   2
  -1  -8   4 17613.9 1180.05   2
   1  -8  -3 76731.9 2917.31   4
  -1   8   3 77633.0 2594.62   6
   1   8  -3 71867.0 2666.27   4
   1   8  -3 76504.5 2651.51   2
  -1   8   3 67361.2 2798.14   4
  -1  -8   3 71440.8 2628.85   2
   1  -8  -3 72421.0 2533.85   2
   1   8  -2 3401.56 529.229   4
   1  -8  -2 4076.49 592.246   4
  -1   8   2 3546.45 487.302   6
  -1   8   2 3818.62 603.681   4
  -1  -8   2 3736.84 543.764   2
   1   8  -2 3289.14 472.854   2
   1  -8  -2 3066.41 447.108   2
  -1  -8   1 20253.8 1198.10   2
  -1   8   1 20743.4 1146.94   6
   1   8  -1 21247.1 1174.36   2
   1  -8  -1 19709.4 1148.10   2
  -1   8   1 19098.8 1319.39   4
   1  -8  -1 21740.7 1332.05   4
   1   8  -1 19519.0 1214.35   4
  -1   8   0 37964.8 1585.67   6
   1  -8   0 37297.3 1797.35   4
   1  -8   0 34429.5 1593.19   2
  -1   8   0 34104.9 1799.77   4
   1   8   0 37201.9 1599.62   2
   1   8   0 35206.5 1697.98   4
  -1  -8   0 34782.3 1596.26   2
  -1  -8  -1 2980.92 458.093   2
   1  -8   1 3876.38 519.770   2
  -1   8  -1 4099.34 625.116   4
  -1   8  -1 2807.70 418.257   6
   1  -8   1 3631.54 546.118   4
  -1   8  -1 3480.49 478.989   2
   1   8   1 3155.87 516.836   4
   1   8   1 3048.77 442.078   2
  -1   8  -2 6194.47 733.469   4
   1  -8   2 6581.42 647.317   2
   1  -8   2 5470.74 627.192   4
   1   8   2 4960.89 609.027   4
   1   8   2 6673.62 603.808   2
  -1  -8  -2 6900.31 650.642   2
  -1   8  -2 5971.48 626.517   2
   1   8   3 2873.20 395.632   2
  -1  -8  -3 3085.87 517.306   4
  -1   8  -3 3133.62 504.720   4
   1   8   3 3163.90 475.638   4
   1   8   3 2566.60 432.051   6
   1  -8   3 2944.83 437.305   4
  -1  -8  -3 3500.94 478.870   2
  -1   8  -3 4224.14 556.169   2
   1  -8   3 2723.85 438.109   2
   1   8   4 47164.8 1916.03   6
  -1  -8  -4 45347.8 2068.85   4
   1   8   4 46922.7 1788.15   2
  -1   8  -4 45797.4 2077.17   4
  -1   8  -4 46104.1 1971.83   2
   1  -8   4 43960.8 1903.35   2
  -1  -8  -4 46898.6 1829.14   2
   1  -8   4 44993.6 1841.56   4
   1   8   4 43823.1 1964.50   4
  -1  -8  -5 51059.2 2212.10   4
   1  -8   5 47019.9 1999.67   2
   1   8   5 46105.4 2035.78   4
   1  -8   5 46818.7 1862.46   4
  -1   8  -5 48924.5 2079.12   2
   1   8   5 47789.3 1948.56   6
  -1   8  -5 48225.0 2139.46   4
  -1  -8  -5 48223.7 1871.99   2
   1  -8   6 1248.24 287.199   4
  -1   8  -6 1636.30 297.648   3
  -1  -8  -6 1450.80 321.788   2
   1   8   6 1405.95 330.720   6
   1   8   6 662.730 272.334   4
  -1   8  -6 804.316 303.622   4
   1  -8   6 1487.73 381.637   2
  -1   8  -6 1888.03 412.018   2
  -1  -8  -6 1702.34 395.322   4
   1   8   7 89393.6 2974.59   6
   1  -8   7 89121.7 3065.06   2
  -1   8  -7 86352.5 2360.90   3
  -1   8  -7 92951.1 3194.07   2
  -1   8  -7 92052.1 3204.85   5
  -1  -8  -7 92565.4 2810.63   2
  -1  -8  -7 87033.7 3227.23   4
   1   8   7 82860.3 3040.06   4
  -1   8  -7 84069.9 3077.74   4
   1   8   8-206.273 236.377   6
  -1  -8  -8-45.3597 182.197   2
   1   8   8 223.531 270.827   4
  -1   8  -8 18.1305 145.760   3
  -1   8  -8 62.3167 298.353   4
   1  -8   8 120.205 235.819   2
  -1  -8  -8-22.5863 296.759   4
  -1   8  -8 558.066 512.229   5
  -1   8  -9 146333. 4573.96   5
  -1   8  -9 146761. 4396.19   4
   1   8   9 138980. 4453.88   4
  -1  -8  -9 154826. 4094.71   2
   1  -8   9 151152. 4520.02   2
  -1  -8  -9 140570. 4614.90   4
  -1   8  -9 149700. 3615.41   3
  -1   8 -10 4238.48 713.654   5
  -1  -8 -10 2990.63 564.225   4
   1  -8  10 4792.98 671.880   2
  -1   8 -10 3533.97 537.168   4
   1   8  10 4157.23 634.723   4
  -1  -8 -10 3885.80 491.214   2
  -1   8 -10 4296.06 377.726   3
   1   8  11 90658.1 3317.93   4
  -1   8 -11 100303. 3190.05   4
  -1   8 -11 95803.4 3485.97   5
  -1  -8 -11 83163.9 3358.66   4
  -1  -8 -11 90178.4 2840.98   2
   1  -8  11 98210.3 3422.22   2
  -1   8 -12 5383.56 635.639   4
  -1   8 -12 4993.47 827.440   5
   1   8  12 4538.59 680.695   4
  -1  -8 -12 5751.13 597.967   2
   1  -8  12 5803.78 718.260   2
  -1  -8 -12 5332.69 481.314   2
  -1   8 -13 38906.1 2198.66   5
  -1  -8 -13 43913.4 1526.84   2
  -1  -8 -13 36002.1 1577.19   2
   1  -8  13 38106.7 2056.27   2
   1   8  13 38807.3 2046.90   4
  -1   8 -13 42462.6 1811.99   4
  -1  -8 -14 556.120 345.173   6
  -1   8 -14 329.543 529.216   5
  -1   8 -14 633.696 281.397   4
   1   8  14 314.812 351.993   4
   1  -8  14 556.715 307.511   2
  -1  -8 -14 432.859 178.231   2
  -1  -8 -14 61.0022 173.339   2
  -1  -8 -15 35232.1 2019.73   6
  -1  -8 -15 32910.0 1441.81   2
   1   8  15 31495.2 1905.89   4
  -1   8 -15 35103.4 2217.29   5
   1  -8  15 35812.0 2022.63   2
  -1   8 -15 35489.2 1530.70   4
  -1   8 -16 2432.69 383.779   4
   1   8  16 3242.15 624.408   4
   1  -8  16 4106.64 733.971   2
  -1  -8 -16 2586.66 605.098   6
  -1  -8 -16 2706.36 368.838   2
  -1  -8 -17 2434.85 648.228   6
  -1   8 -17 2603.69 590.216   6
   1  -8  17 1736.37 462.748   2
   1   8  17 2220.24 594.202   4
  -1   8 -18 1532.19 544.587   6
   1   8  18 1651.21 599.297   4
  -1  -8 -18 1845.57 567.758   6
   1  -8  18 1535.05 498.369   2
  -1  -8 -19 434.821 434.637   6
   1  -8  19 30.0400 346.741   2
   1   8  19 267.115 324.198   4
  -1   8 -19-260.084 507.251   6
  -1  -8 -20 2847.88 690.109   6
   1   8  20 3033.49 845.794   1
  -1   8 -20 1540.25 572.203   6
   1  -8  20 3053.34 703.328   2
   1   8  21 1128.79 779.959   1
  -1   8 -21 455.402 442.362   6
  -1  -8 -21-793.293 463.250   6
   1  -8  21-131.542 398.130   2
  -1  -8 -22 1622.37 623.372   6
   1  -8  22 1636.12 633.588   2
   1   8  22 1295.98 582.870   1
  -1  -8 -23 3994.31 850.358   6
  -1  -9  24 14747.8 1685.28   2
   1  -9 -24 16807.1 1789.77   6
  -1  -9  23 14480.4 1663.81   2
   1  -9 -23 15486.6 1698.27   6
   1   9 -23 11200.0 1486.32   6
  -1   9  22 5021.07 1057.58   1
  -1  -9  22 4825.49 956.289   2
   1  -9 -22 4292.30 941.246   6
   1   9 -22 3371.92 874.248   6
  -1  -9  21 17997.1 1723.22   2
   1   9 -21 15669.7 1673.89   6
   1  -9 -21 16518.0 1725.01   6
   1   9 -20 16093.5 1603.66   6
   1  -9 -20 18559.5 1763.88   6
  -1  -9  20 17763.6 1699.12   2
  -1   9  20 19721.4 1767.10   4
   1   9 -19 22152.0 1903.59   6
  -1   9  19 24828.8 1995.90   4
  -1  -9  19 25911.7 2004.76   2
   1  -9 -19 22206.8 1886.40   6
   1   9 -18 819.047 525.761   6
   1  -9 -18 370.412 417.102   6
  -1  -9  18 407.692 423.725   2
  -1   9  18-138.888 535.979   4
  -1   9  17 29511.3 2111.57   4
   1   9 -17 34300.6 1759.14   4
  -1  -9  17 30693.3 2220.00   2
   1  -9 -17 29395.8 2123.37   6
   1   9 -16 136.413 556.181   5
   1   9 -16 26.6560 234.720   4
  -1   9  16-290.055 489.671   4
   1  -9 -16 307.617 381.445   6
  -1  -9  16 238.733 479.565   2
  -1   9  15 30870.0 2114.89   4
   1  -9 -15 29465.9 2014.10   6
  -1  -9  15 33378.3 2136.62   2
   1   9 -15 30596.4 2035.37   5
   1   9 -15 34009.4 1785.91   4
   1  -9 -14 7650.73 765.625   2
  -1  -9  14 8473.68 1070.56   2
   1   9 -14 6645.20 915.222   5
   1  -9 -14 7196.96 1010.49   6
   1   9 -14 7414.72 819.373   4
  -1   9  14 7202.89 1048.64   4
   1   9 -13 25504.2 1567.91   4
  -1   9  13 23550.8 1793.30   4
  -1  -9  13 25592.8 1777.82   2
   1   9 -13 25231.7 1723.36   5
   1  -9 -13 24669.4 1365.97   2
   1  -9 -13 26462.0 1776.09   6
   1  -9 -12 43721.2 2132.85   2
   1  -9 -12 45577.1 1907.79   2
   1   9 -12 42893.8 2236.44   5
   1  -9 -12 43482.0 2284.47   6
   1   9 -12 45203.7 2142.69   4
  -1   9  12 42213.1 2400.70   4
  -1  -9  12 43338.1 2359.16   2
  -1  -9  11 6.67997 372.356   2
   1  -9 -11 1178.91 419.124   2
  -1   9  11 929.255 394.035   4
   1  -9 -11 637.700 251.330   2
   1   9 -11 1755.44 701.636   5
   1  -9 -11 1157.34 459.850   6
   1   9 -11 443.535 283.527   4
   1   9 -10 20030.7 1406.20   5
  -1   9  10 16840.2 1420.19   4
   1   9 -10 17968.5 1305.77   4
   1  -9 -10 18821.0 1321.90   2
   1  -9 -10 20775.2 1436.80   6
  -1  -9  10 18783.9 1445.09   2
  -1  -9   9 658.934 339.128   2
   1  -9  -9 342.919 295.314   2
   1  -9  -9 889.578 458.076   6
   1   9  -9 1407.78 545.563   5
  -1   9   9 435.179 465.824   4
   1   9  -9 995.025 445.679   4
  -1   9   8 52611.6 2572.62   4
   1  -9  -8 55845.1 2354.42   6
   1   9  -8 54633.7 2363.15   5
   1   9  -8 55663.2 2418.53   4
   1  -9  -8 58875.7 2373.03   2
  -1  -9   8 51022.3 2419.17   2
  -1  -9   7 5541.12 736.312   2
   1  -9  -7 6483.07 721.092   2
   1  -9  -7 5593.68 670.800   6
   1   9  -7 4927.02 670.642   4
  -1   9   7 5094.35 754.420   4
   1  -9  -6 43315.8 1959.57   2
  -1   9   6 41751.5 2199.52   4
  -1  -9   6 44362.9 2101.81   2
   1   9  -6 43232.9 2056.75   4
  -1   9   5 429.537 406.580   4
   1  -9  -5 397.622 270.685   2
   1   9  -5 599.999 275.062   4
  -1  -9   5 845.790 386.098   2
  -1  -9   4 38514.0 1871.80   2
   1   9  -4 36925.4 1859.71   4
   1  -9  -4 38468.6 1778.36   2
  -1   9   4 37402.2 2028.91   4
   1  -9  -3 37508.1 1766.76   2
  -1  -9   3 39457.7 1885.58   2
  -1   9   3 41809.8 1856.81   6
   1  -9  -3 43862.2 2170.78   4
   1   9  -3 40207.1 1870.10   2
  -1   9   3 38661.3 2045.31   4
   1   9  -3 41377.9 1985.95   4
  -1   9   2 40553.7 1799.15   6
   1  -9  -2 41817.3 2074.62   4
  -1  -9   2 37371.5 1820.17   2
   1   9  -2 39981.9 1817.87   2
   1  -9  -2 38299.9 1779.87   2
  -1   9   2 36426.8 1980.05   4
   1   9  -2 38093.5 1883.86   4
   1   9  -1 64169.6 2597.51   4
  -1   9   1 68898.1 2841.11   4
   1   9  -1 69154.7 2513.42   2
  -1   9   1 67440.0 2460.69   6
   1  -9  -1 68564.2 2738.03   4
   1  -9  -1 64646.6 2460.38   2
  -1  -9   1 66732.7 2526.77   2
  -1  -9   0 1491.39 358.818   2
  -1   9   0 2034.56 415.857   6
  -1   9   0 2271.46 497.424   4
   1  -9   0 1922.33 428.904   4
   1   9   0 1273.79 362.028   4
   1  -9   0 1301.59 346.567   2
   1   9   0 1279.52 345.564   2
   1   9   1 21650.2 1351.30   4
  -1   9  -1 22712.3 1246.12   6
   1   9   1 22544.1 1255.07   2
   1  -9   1 21596.7 1296.23   2
   1  -9   1 20339.3 1311.95   4
  -1   9  -1 20853.4 1448.04   4
  -1  -9  -1 20219.2 1245.30   2
  -1   9  -2 763.979 423.626   4
   1   9   2 501.785 305.044   4
  -1   9  -2 518.048 234.995   2
   1   9   2 161.971 213.922   2
   1  -9   2 794.750 281.030   2
   1  -9   2 407.512 250.355   4
  -1  -9  -2 323.545 206.066   2
   1   9   3 125555. 3629.59   2
  -1   9  -3 119795. 4046.18   4
  -1  -9  -3 119476. 3664.51   2
   1  -9   3 114018. 3715.22   2
   1   9   3 124277. 3740.23   6
   1   9   3 113702. 3831.58   4
   1  -9   3 121001. 3745.30   4
  -1   9  -3 123149. 3837.67   2
   1   9   4 37392.5 1722.12   6
  -1  -9  -4 36236.5 1671.92   2
  -1   9  -4 33270.5 1849.85   4
   1  -9   4 32798.0 1693.42   2
   1  -9   4 34420.8 1652.88   4
  -1  -9  -4 36687.1 1898.03   4
   1   9   4 33900.7 1774.57   4
   1   9   4 36637.2 1606.38   2
  -1  -9  -5 75419.4 2620.21   2
   1  -9   5 71314.8 2724.05   2
   1   9   5 69268.6 2757.27   4
  -1   9  -5 72949.9 2922.22   4
   1  -9   5 74754.5 2605.09   4
   1  -9   6 39790.3 1897.04   2
  -1   9  -6 37082.2 1950.90   4
   1   9   6 36400.5 1907.45   4
   1  -9   6 39630.5 1739.93   4
  -1  -9  -6 40582.0 1757.23   2
  -1   9  -7 30653.0 1734.05   5
   1   9   7 28114.6 1627.77   4
  -1  -9  -7 29742.6 1475.53   2
   1  -9   7 29060.5 1618.71   2
  -1   9  -7 27497.6 1109.39   3
  -1   9  -7 29822.4 1706.27   4
   1  -9   8 49601.8 2244.37   2
  -1   9  -8 47020.3 1529.90   3
  -1  -9  -8 51544.9 2035.41   2
   1   9   8 47028.8 2229.94   4
  -1   9  -8 48641.2 2245.97   4
  -1   9  -8 50219.1 2303.24   5
  -1   9  -9 1318.07 418.520   4
  -1   9  -9 1748.12 575.343   5
  -1  -9  -9 1462.02 400.031   2
  -1   9  -9 950.596 199.389   3
   1  -9   9 1181.06 378.715   2
   1   9   9 1947.68 451.765   4
   1   9  10 59025.9 2627.19   4
  -1   9 -10 64032.1 1854.29   3
  -1   9 -10 63471.7 2595.60   4
  -1  -9 -10 61498.3 2318.58   2
   1  -9  10 61525.9 2658.58   2
  -1   9 -10 62632.2 2761.35   5
  -1  -9 -11-192.496 318.725   2
   1   9  11 715.099 382.696   4
  -1   9 -11 293.084 137.010   3
   1  -9  11 156.705 306.545   2
  -1   9 -11 133.056 337.781   4
  -1   9 -12 71310.7 2686.16   4
  -1   9 -12 66301.3 2953.91   5
   1  -9  12 67897.8 2893.01   2
   1   9  12 63320.3 2822.20   4
  -1  -9 -12 65730.3 2413.30   2
  -1  -9 -13 3575.51 438.489   2
   1  -9  13 4345.23 729.274   2
   1   9  13 2823.43 579.455   4
  -1   9 -13 3094.48 749.497   5
  -1   9 -13 4422.47 619.167   4
  -1  -9 -13 4448.71 566.608   2
   1   9  14 12531.8 1197.17   4
  -1   9 -14 15894.0 1080.53   4
  -1  -9 -14 12794.1 929.438   2
  -1   9 -14 13012.4 1400.83   5
   1  -9  14 14580.2 1286.58   2
   1  -9  15 16086.4 1395.95   2
  -1   9 -15 16213.8 1546.34   5
  -1  -9 -15 14827.3 987.305   2
  -1   9 -15 16853.8 1076.67   4
   1   9  15 15138.8 1347.79   4
  -1   9 -16 5798.57 624.540   4
   1  -9  16 5127.60 824.149   2
   1   9  16 5483.96 906.347   4
  -1   9 -16 5654.95 962.718   5
   1  -9  17 12981.2 1294.14   2
   1   9  17 14187.2 1369.92   4
  -1   9 -18 497.009 582.123   6
   1  -9  18 298.529 368.436   2
   1   9  18 519.001 360.587   4
  -1  -9 -19 14199.8 1435.36   6
   1   9  19 14727.8 1433.89   4
   1  -9  19 15854.0 1489.43   2
  -1   9 -19 12298.8 1285.43   6
  -1  -9 -20 969.440 509.741   6
  -1   9 -20 777.973 436.460   6
   1  -9  20 1523.75 589.343   2
   1   9  21 15932.8 1775.71   1
   1  -9  21 13969.9 1507.20   2
  -1  -9 -21 12787.1 1429.98   6
   1  -9  22 1169.33 467.004   2
  -1 -10  24 4638.68 1051.60   2
   1 -10 -23-139.128 530.797   6
   1  10 -23 1152.65 651.976   6
  -1 -10  23-201.289 608.966   2
  -1 -10  22 5781.60 1067.06   2
   1  10 -22 5431.65 1123.50   6
   1 -10 -22 7849.60 1269.99   6
   1 -10 -21-408.402 628.425   6
   1  10 -21-138.665 494.955   6
  -1 -10  21 740.239 532.799   2
  -1 -10  20 21292.1 1913.72   2
   1 -10 -20 18468.6 1816.37   6
   1  10 -20 15046.3 1614.37   6
  -1  10  20 19180.0 1843.30   4
   1  10 -19 407.642 581.815   6
  -1  10  19 383.342 391.589   4
   1 -10 -19-22.5372 373.393   6
  -1 -10  19 101.594 382.070   2
  -1 -10  18 59491.1 3197.02   2
   1 -10 -18 52139.8 3025.74   6
  -1  10  18 55172.5 3128.22   4
   1  10 -17-88.4239 302.950   4
  -1 -10  17-171.021 463.870   2
  -1  10  17 41.5489 482.186   4
   1  10 -17-861.017 585.569   5
   1 -10 -17 343.681 322.178   2
   1 -10 -17-44.9119 364.945   6
   1 -10 -16 60670.9 3141.44   6
   1  10 -16 63182.3 3153.88   5
  -1  10  16 61143.5 3248.37   4
  -1 -10  16 64426.4 3240.96   2
   1  10 -16 72155.7 2863.62   4
   1 -10 -16 57492.4 2749.29   2
  -1  10  15 2608.27 690.386   4
   1  10 -15 2436.62 517.560   4
   1 -10 -15 2573.35 695.785   6
   1  10 -15 1893.05 668.453   5
  -1 -10  15 2698.71 706.954   2
   1 -10 -15 2166.34 544.698   2
  -1 -10  14 66842.4 3200.00   2
   1  10 -14 67291.1 3084.00   5
   1 -10 -14 68406.1 3182.83   6
   1  10 -14 71168.1 2903.52   4
  -1  10  14 61956.1 3191.98   4
   1 -10 -14 60467.1 2805.46   2
  -1 -10  13 7956.08 1027.51   2
   1 -10 -13 7985.02 1021.21   6
   1  10 -13 8202.24 1033.14   5
   1  10 -13 7777.67 890.648   4
  -1  10  13 7479.21 1037.94   4
   1 -10 -13 5771.38 796.334   2
   1 -10 -12 25290.1 1637.62   2
   1  10 -12 25657.6 1691.87   4
   1 -10 -12 29379.3 1862.39   6
   1  10 -12 26720.0 1799.88   5
  -1  10  12 28245.6 1992.53   4
  -1 -10  12 28103.5 1897.65   2
   1  10 -11 7292.78 888.766   4
  -1  10  11 8045.32 1086.93   4
   1  10 -11 7557.62 930.013   5
   1 -10 -11 6449.13 837.399   6
  -1 -10  11 8043.46 1025.32   2
   1 -10 -11 8882.79 954.042   2
   1 -10 -10 26966.4 1635.66   2
  -1 -10  10 26255.2 1777.70   2
   1  10 -10 28649.6 1740.23   5
   1  10 -10 27317.9 1733.24   4
  -1  10  10 26600.9 1883.18   4
   1 -10 -10 28947.6 1773.61   6
   1  10  -9 52052.0 2509.58   4
  -1  10   9 50702.6 2662.05   4
   1 -10  -9 57938.8 2477.49   2
   1 -10  -9 57138.6 2520.62   6
   1  10  -9 53044.6 2456.39   5
  -1 -10   9 57743.0 2675.96   2
  -1  10   8 3862.81 766.477   4
   1 -10  -8 2974.50 551.417   2
  -1 -10   8 2925.98 594.690   2
   1  10  -8 3877.46 693.411   4
   1  10  -8 2654.16 721.573   5
   1 -10  -7 23259.5 1451.47   2
   1  10  -7 23738.8 1567.24   4
  -1 -10   7 22278.5 1537.03   2
  -1  10   7 20674.6 1609.37   4
   1  10  -6 16736.4 1302.15   4
  -1  10   6 14164.3 1273.51   4
   1 -10  -6 16325.0 1191.04   2
  -1 -10   6 16003.2 1260.36   2
  -1 -10   5 11205.8 1005.90   2
   1  10  -5 11946.8 1101.29   4
   1 -10  -5 12484.6 1031.93   2
  -1  10   5 10613.2 1131.30   4
   1  10  -4 29743.7 1746.07   4
  -1  10   4 27653.4 1809.94   4
  -1 -10   4 30260.2 1724.94   2
   1 -10  -4 28417.4 1586.03   2
  -1  10   3 1365.05 392.514   4
  -1 -10   3 1735.59 440.051   2
   1  10  -3 1042.06 344.516   4
   1 -10  -3 1373.40 383.750   2
  -1  10   2 41084.6 2191.61   4
   1  10  -2 41781.5 2084.91   4
   1 -10  -2 40907.2 1932.91   2
  -1 -10   2 40490.0 1983.74   2
   1 -10  -1 14923.7 1113.48   2
  -1 -10   1 14545.5 1129.88   2
   1  10  -1 15576.7 1235.58   4
  -1  10   1 15825.3 1328.17   4
   1 -10   0 110428. 3655.89   2
  -1 -10   0 114305. 3709.08   2
   1  10   0 110247. 3832.01   4
  -1  10   0 110245. 3997.74   4
   1  10   1 381.840 254.626   2
   1  10   1 487.456 304.575   4
  -1 -10  -1 358.156 232.490   2
  -1  10  -1 661.520 485.845   4
  -1 -10  -2 71418.2 2701.62   2
   1  10   2 69994.3 2853.44   4
   1  10   2 73774.0 2645.30   2
   1 -10   2 68946.4 2714.31   2
  -1  10  -2 67295.8 2949.17   4
   1  10   3 6184.25 653.208   2
   1  10   3 6757.97 802.594   4
   1 -10   3 5060.69 656.188   2
  -1 -10  -3 5982.81 690.317   2
  -1  10  -3 6617.67 849.014   4
  -1  10  -4 94621.2 3571.33   4
  -1 -10  -4 90960.1 3162.72   2
   1  10   4 85430.8 3305.91   4
   1 -10   4 89038.0 3240.05   2
   1 -10   4 90982.5 3153.61   4
   1  10   4 97935.1 3125.75   2
  -1  10  -5 10946.8 1097.54   4
   1  10   5 11437.6 1060.72   4
   1 -10   5 12259.1 969.388   4
  -1 -10  -5 11851.3 966.010   2
   1 -10   5 13212.4 1073.62   2
   1 -10   6 24564.3 1403.93   4
   1 -10   6 26198.9 1573.07   2
   1  10   6 27107.6 1656.17   4
  -1  10  -6 25881.6 1692.69   4
  -1 -10  -6 25847.7 1462.00   2
  -1 -10  -7 1737.76 390.373   2
  -1  10  -7 2050.22 559.676   4
   1 -10   7 1964.73 493.329   2
   1  10   7 1615.07 482.450   4
  -1  10  -7 2407.51 344.384   3
   1 -10   8 16047.0 1242.24   2
  -1  10  -8 15724.8 1297.27   4
  -1  10  -8 15136.2 767.734   3
  -1 -10  -8 16287.7 1140.78   2
   1  10   8 13921.1 1219.67   4
  -1  10  -8 15000.0 1305.44   5
  -1  10  -9 8995.07 559.049   3
  -1  10  -9 8588.48 936.174   4
   1 -10   9 8342.31 948.999   2
  -1 -10  -9 8489.70 832.743   2
  -1  10  -9 8372.60 964.328   5
   1  10   9 7876.19 926.607   4
  -1 -10 -10-422.928 343.177   2
   1 -10  10 603.064 381.417   2
  -1  10 -10 176.522 165.806   3
  -1  10 -10 951.723 475.291   4
  -1  10 -10 591.983 517.080   5
   1  10  10 157.728 322.053   4
   1  10  11 19892.4 1517.58   4
   1 -10  11 25096.0 1679.06   2
  -1  10 -11 23700.5 956.197   3
  -1 -10 -11 19515.9 1279.00   2
  -1  10 -11 22002.6 1637.36   5
  -1  10 -11 25206.1 1596.00   4
   1 -10  12 38629.4 2135.94   2
  -1 -10 -12 33024.4 1679.42   2
  -1  10 -12 36606.5 1938.96   4
   1  10  12 33841.9 2049.57   4
  -1  10 -12 37226.4 2166.93   5
   1 -10  13 6603.05 871.179   2
  -1 -10 -13 6920.25 620.287   2
  -1  10 -13 7784.80 838.411   4
   1  10  13 7387.18 996.851   4
  -1  10 -13 7252.09 1041.93   5
  -1 -10 -13 6309.89 693.709   2
   1 -10  14 16425.3 1447.46   2
  -1  10 -14 12418.9 1320.08   5
  -1 -10 -14 13691.7 1017.50   2
  -1  10 -14 16750.2 1213.87   4
   1  10  14 13364.0 1318.15   4
  -1 -10 -15 7459.48 728.222   2
   1 -10  15 8538.08 1046.00   2
  -1  10 -15 6884.71 1042.11   5
  -1  10 -15 6164.70 722.155   4
   1  10  15 6503.12 933.486   4
   1  10  16 39094.2 2367.72   4
  -1  10 -16 43897.3 2629.24   5
   1 -10  16 40836.8 2423.84   2
  -1  10 -17-391.505 706.026   5
   1 -10  17 129.253 369.174   2
   1  10  17-606.310 466.639   4
   1  10  18 54236.9 2934.02   4
   1 -10  18 53816.3 2940.60   2
   1 -10  19 3054.83 739.357   2
   1  10  19 4290.68 896.816   4
  -1  10 -19 2213.49 647.239   6
  -1  10 -20 32353.9 2148.35   6
   1 -10  20 37692.2 2475.47   2
   1 -10  21 604.053 534.571   2
   1 -10  22 28344.1 2233.91   2
  -1 -11  23 778.113 577.008   2
   1  11 -23 637.944 632.810   6
   1  11 -22 21664.1 2039.88   6
  -1 -11  22 24029.5 2222.80   2
   1 -11 -22 24576.5 2226.30   6
   1 -11 -21 622.753 500.207   6
   1  11 -21 309.661 623.358   6
  -1 -11  21 2020.72 734.582   2
  -1  11  20 15795.0 1725.64   4
   1 -11 -20 15711.6 1722.11   6
   1  11 -20 13576.8 1563.69   6
  -1 -11  20 13830.7 1634.64   2
   1 -11 -19 51.1363 449.211   6
  -1  11  19 373.236 473.928   4
  -1 -11  19 1271.66 609.645   2
  -1  11  18 607.364 484.323   4
   1 -11 -18 1600.31 728.761   6
  -1 -11  18 1351.00 584.350   2
   1 -11 -17 102.146 391.270   6
   1  11 -17-9.42530 476.533   5
  -1  11  17-122.970 538.598   4
   1 -11 -17-22.0504 294.921   2
  -1 -11  17 676.051 517.814   2
   1 -11 -16 1606.89 605.906   6
   1  11 -16 2780.35 817.971   5
  -1 -11  16 2031.55 678.676   2
   1  11 -16 2281.10 503.016   4
   1 -11 -16 1037.72 394.370   2
  -1  11  16 2578.47 669.861   4
  -1 -11  15-227.118 367.819   2
   1 -11 -15-133.262 439.688   6
   1  11 -15 169.349 484.624   5
   1  11 -15-304.589 381.365   4
   1 -11 -15 54.6213 341.735   2
  -1  11  15 68.7658 387.951   4
   1 -11 -14 13646.0 1439.82   6
   1  11 -14 15179.7 1446.64   5
   1  11 -14 16701.4 1373.45   4
  -1  11  14 13888.9 1501.33   4
  -1 -11  14 15899.8 1528.65   2
   1 -11 -14 12111.2 1208.01   2
   1  11 -13-263.926 413.303   5
  -1 -11  13 166.268 349.121   2
   1  11 -13 267.270 272.275   4
  -1  11  13-372.384 479.894   4
   1 -11 -13-228.942 404.918   6
   1 -11 -13 24.1645 276.740   2
   1 -11 -12 24668.1 1747.10   6
   1  11 -12 23264.4 1672.74   4
  -1 -11  12 23920.6 1803.94   2
  -1  11  12 21229.9 1804.36   4
   1  11 -12 22751.3 1662.77   5
   1 -11 -12 19875.4 1510.70   2
  -1 -11  11 3417.33 721.225   2
   1  11 -11 4337.67 716.681   4
   1 -11 -11 3587.70 591.312   2
   1  11 -11 3152.09 687.754   5
  -1  11  11 3028.28 690.701   4
   1  11 -10 48487.7 2394.93   5
   1 -11 -10 48681.9 2373.59   2
   1  11 -10 48269.5 2460.09   4
  -1  11  10 41760.1 2499.90   4
  -1 -11  10 48249.7 2555.50   2
   1  11  -9 1048.90 398.819   4
   1  11  -9 1541.88 648.281   5
  -1 -11   9 2930.30 656.695   2
  -1  11   9 952.535 537.405   4
   1 -11  -9 1736.21 509.903   2
   1 -11  -8 62779.4 2688.57   2
   1  11  -8 63878.2 2772.63   5
  -1  11   8 55816.0 2902.29   4
  -1 -11   8 63261.9 2885.96   2
   1  11  -8 60208.0 2817.56   4
  -1 -11   7 8771.09 1021.14   2
  -1  11   7 7352.52 977.573   4
   1  11  -7 8280.36 956.538   4
   1 -11  -7 7351.03 878.127   2
  -1  11   6 52070.4 2716.40   4
   1 -11  -6 52189.4 2387.92   2
  -1 -11   6 56147.0 2584.30   2
   1  11  -6 54526.4 2619.58   4
  -1  11   5 236.649 395.099   4
   1 -11  -5 379.336 348.155   2
  -1 -11   5-455.065 463.881   2
   1  11  -5 497.245 340.095   4
  -1 -11   4 15037.2 1214.76   2
  -1  11   4 14061.4 1351.11   4
   1  11  -4 14980.6 1307.08   4
   1 -11  -4 17036.0 1248.20   2
  -1 -11   3 32.7658 311.758   2
   1  11  -3 18.3763 310.618   4
  -1  11   3 690.442 433.038   4
   1 -11  -3 366.373 351.622   2
   1 -11  -2 30618.9 1702.84   2
   1  11  -2 29477.0 1813.83   4
  -1 -11   2 30072.7 1754.92   2
  -1  11   2 29180.1 1933.38   4
  -1 -11   1 80.1449 310.237   2
   1  11  -1 37.6394 345.144   4
   1 -11  -1 825.486 407.420   2
  -1  11   1 215.350 368.155   4
   1  11   0 1716.79 521.928   4
  -1 -11   0 1172.86 455.416   2
   1 -11   0 2771.91 571.793   2
  -1  11   0 984.761 497.735   4
   1 -11   1 2311.84 516.792   2
   1  11   1 1534.11 479.808   4
  -1  11  -1 1312.81 457.480   4
  -1 -11  -1 1839.09 504.489   2
   1  11   2 5166.98 759.386   4
  -1  11  -2 7324.20 981.216   4
  -1 -11  -2 6723.56 794.979   2
   1 -11   2 5618.85 710.265   2
   1 -11   3 764.739 347.097   2
   1  11   3 678.065 379.969   4
  -1 -11  -3 524.197 336.253   2
  -1  11  -3 793.029 360.531   4
  -1 -11  -4 47015.4 2189.83   2
   1  11   4 45569.9 2332.39   4
  -1  11  -4 50637.7 2562.49   4
   1 -11   4 47187.4 2238.61   2
   1  11   5 383.043 289.644   4
  -1  11  -5 178.015 357.817   4
  -1 -11  -5 529.218 385.727   2
   1 -11   5 358.136 282.076   2
   1 -11   6 99303.6 3689.81   2
  -1 -11  -6 107854. 3611.89   2
   1  11   6 97652.0 3774.48   4
  -1  11  -6 103691. 3973.58   4
  -1  11  -7 4351.35 756.093   4
  -1 -11  -7 3940.55 640.873   2
   1  11   7 3313.02 671.682   4
  -1  11  -7 3593.91 442.780   3
   1 -11   7 4206.45 672.059   2
  -1  11  -8 37818.8 2124.79   5
  -1 -11  -8 38434.0 1926.09   2
   1 -11   8 36852.2 2062.09   2
  -1  11  -8 36084.1 2146.05   4
   1  11   8 35906.4 2103.10   4
  -1  11  -8 37924.9 1355.50   3
   1 -11   9 289.830 298.123   2
  -1  11  -9-115.901 202.853   3
   1  11   9 354.715 422.624   4
  -1 -11  -9-217.709 321.550   2
  -1  11  -9-33.9609 402.078   4
  -1  11  -9 328.313 573.765   5
  -1  11 -10 96715.7 3775.10   5
  -1  11 -10 101619. 3836.26   4
  -1 -11 -10 93109.1 3387.47   2
  -1  11 -10 98401.5 2618.22   3
   1  11  10 93160.0 3772.94   4
   1 -11  10 103478. 3848.49   2
  -1  11 -11 81.2429 156.352   3
  -1  11 -11 297.253 525.583   5
   1 -11  11 160.164 305.546   2
  -1  11 -11-96.5182 281.131   4
  -1 -11 -11-61.4152 246.343   2
   1  11  11-169.630 402.631   4
   1 -11  12 50323.7 2602.53   2
   1  11  12 51179.4 2664.03   4
  -1  11 -12 48895.7 2600.57   5
  -1  11 -12 51191.5 2478.33   4
  -1 -11 -12 44896.2 2143.76   2
   1 -11  13 321.009 316.524   2
  -1  11 -13-268.599 639.871   5
  -1 -11 -13 519.488 324.802   2
  -1  11 -13 792.460 364.553   4
   1  11  13 71.9069 378.474   4
   1 -11  14 35926.5 2249.29   2
  -1  11 -14 35564.4 2319.40   5
  -1  11 -14 41861.0 2127.73   4
   1  11  14 38388.8 2358.02   4
  -1 -11 -14 37824.1 1873.41   2
   1  11  15 1942.48 518.781   4
  -1  11 -15 1417.49 605.778   5
  -1  11 -15 1881.52 457.421   4
   1 -11  15 1834.49 544.162   2
   1  11  16 27070.6 2055.81   4
   1 -11  16 28602.7 2066.66   2
  -1  11 -16 26508.6 2054.49   5
   1 -11  17 6230.84 981.531   2
   1  11  17 7823.99 1153.25   4
  -1  11 -17 6872.15 1172.30   5
   1 -11  18 739.845 535.116   2
   1  11  18 558.438 374.054   4
  -1  11 -18 1711.12 809.572   5
   1 -11  19 1560.54 574.249   2
   1  11  19 1108.33 557.277   4
   1 -11  20-32.4882 401.228   2
   1 -11  21 4180.47 946.150   2
   1 -11  22 7216.78 1227.45   2
   1  12 -22 4956.71 1072.53   6
  -1 -12  21 3474.97 975.688   2
   1  12 -21 1517.12 712.708   6
   1 -12 -21 3048.11 869.366   6
   1 -12 -20 13291.4 1666.83   6
   1  12 -20 11092.6 1436.01   6
  -1 -12  20 13416.3 1715.08   2
  -1  12  20 14674.1 1747.26   4
   1 -12 -19 2000.50 666.601   6
  -1  12  19-71.7847 466.252   4
  -1 -12  19 1427.28 715.786   2
   1 -12 -18 43314.2 2872.73   6
  -1 -12  18 46626.4 2979.81   2
  -1  12  18 41234.8 2928.08   4
   1  12 -18 43287.8 2807.09   5
   1  12 -17-66.4996 537.591   5
   1 -12 -17-55.4383 399.746   6
  -1  12  17-377.992 621.928   4
  -1 -12  17-164.468 498.060   2
   1  12 -16 27392.3 1827.14   4
   1 -12 -16 20977.7 1652.18   2
  -1  12  16 26791.9 2256.36   4
  -1 -12  16 27647.0 2163.95   2
   1  12 -16 25193.2 2038.33   5
   1 -12 -16 28505.2 2148.66   6
   1  12 -15 316.623 316.904   4
   1  12 -15 385.246 512.815   5
  -1 -12  15 131.714 419.568   2
  -1  12  15 0.83806 420.447   4
   1 -12 -15 219.477 314.585   2
   1 -12 -14 42275.2 2412.46   2
   1  12 -14 46800.3 2602.23   5
   1  12 -14 48792.5 2566.09   4
  -1  12  14 49367.7 2976.69   4
  -1 -12  14 49782.3 2855.65   2
   1 -12 -13 1469.55 452.758   2
  -1 -12  13 1495.25 700.111   2
   1  12 -13 2147.23 546.572   4
   1  12 -13 3377.13 815.708   5
  -1  12  13 1915.72 663.282   4
   1 -12 -12 16409.3 1402.65   2
   1  12 -12 16115.8 1438.60   4
  -1  12  12 17349.3 1663.22   4
  -1 -12  12 16781.1 1573.79   2
   1  12 -12 17774.6 1472.35   5
   1  12 -11 16270.4 1425.58   5
   1 -12 -11 13257.1 1276.87   2
  -1  12  11 13133.5 1446.20   4
   1  12 -11 14863.9 1373.59   4
  -1 -12  11 14910.4 1459.58   2
  -1 -12  10 6799.86 1020.48   2
   1  12 -10 5531.93 873.176   4
  -1  12  10 6966.53 1048.50   4
   1  12 -10 7932.54 1025.43   5
   1 -12 -10 7020.71 913.586   2
   1 -12  -9 85842.0 3428.51   2
   1  12  -9 82899.2 3538.79   4
   1  12  -9 79204.5 3310.74   5
  -1  12   9 81424.6 3727.04   4
  -1 -12   9 83605.5 3570.20   2
   1  12  -8 1183.41 425.698   4
   1 -12  -8 1401.58 496.896   2
  -1 -12   8 1518.58 472.524   2
  -1  12   8 2403.18 650.798   4
  -1 -12   7 72536.4 3188.87   2
   1  12  -7 69989.1 3221.15   4
   1 -12  -7 75135.9 3085.09   2
  -1  12   7 66484.3 3307.69   4
  -1 -12   6 12587.3 1238.30   2
   1  12  -6 15604.5 1366.68   4
  -1  12   6 13638.2 1383.03   4
   1 -12  -6 14097.7 1232.02   2
  -1 -12   5 13519.2 1268.42   2
   1  12  -5 12912.1 1247.05   4
  -1  12   5 12302.1 1325.57   4
   1 -12  -5 12131.7 1144.38   2
  -1 -12   4 9307.87 1034.25   2
   1  12  -4 7314.14 1016.85   4
  -1  12   4 7660.92 1021.11   4
   1 -12  -4 8059.34 884.425   2
  -1 -12   3 9455.67 1016.33   2
   1 -12  -3 8544.82 965.603   2
   1  12  -3 8135.00 973.559   4
  -1  12   3 7803.50 1087.80   4
   1  12  -2 46504.1 2465.88   4
  -1 -12   2 43873.2 2262.44   2
   1 -12  -2 45203.3 2242.44   2
  -1  12   2 44524.0 2543.52   4
  -1 -12   1 667.020 436.135   2
  -1  12   1 206.512 397.251   4
   1  12  -1 245.058 341.386   4
   1 -12  -1 371.523 345.087   2
   1  12   0 55569.6 2725.60   4
  -1  12   0 55783.5 2867.53   4
  -1 -12   0 55821.1 2588.40   2
   1 -12   0 57275.2 2561.76   2
  -1 -12  -1 27.6181 295.278   2
  -1  12  -1 553.810 442.785   4
   1 -12   1 428.270 422.106   2
   1  12   1-210.567 388.309   4
  -1 -12  -2 55660.9 2535.09   2
   1  12   2 55230.3 2706.15   4
  -1  12  -2 56820.4 2881.41   4
   1 -12   2 53926.5 2544.25   2
   1  12   3 8933.54 1039.31   4
  -1 -12  -3 10205.5 996.596   2
   1 -12   3 9181.10 973.533   2
  -1  12  -3 9466.16 1135.50   4
  -1  12  -4 74567.6 3403.18   4
   1 -12   4 73672.5 3070.51   2
   1  12   4 76130.6 3276.27   4
  -1 -12  -4 75732.0 3046.05   2
   1 -12   5 27005.5 1733.20   2
  -1 -12  -5 29121.1 1743.98   2
  -1  12  -5 28371.6 1956.04   4
   1  12   5 27948.2 1883.59   4
  -1  12  -6 16899.9 1546.29   4
  -1 -12  -6 19982.3 1421.26   2
   1 -12   6 17981.7 1413.29   2
  -1 -12  -7 29504.4 1769.72   2
   1 -12   7 32331.3 1935.73   2
   1  12   7 25547.9 1827.22   4
  -1  12  -7 29106.8 1989.80   4
   1  12   8 2926.81 696.706   4
  -1  12  -8 2871.63 395.651   3
  -1 -12  -8 3363.50 595.186   2
   1 -12   8 4379.19 779.331   2
  -1  12  -8 2122.97 600.844   4
  -1  12  -9 27670.5 1852.61   5
   1 -12   9 28432.8 1862.99   2
  -1  12  -9 28073.4 1101.09   3
  -1  12  -9 29091.3 1985.72   4
   1  12   9 27739.0 1928.85   4
  -1 -12  -9 24913.0 1634.65   2
  -1  12 -10 1005.37 211.006   3
   1 -12  10 801.282 353.145   2
  -1  12 -10 1565.41 523.051   5
  -1 -12 -10 768.895 391.381   2
  -1  12 -10 638.928 425.994   4
   1  12  10 327.892 328.896   4
  -1  12 -11 24516.9 980.408   3
   1 -12  11 25548.8 1835.23   2
  -1  12 -11 23540.9 1770.41   5
  -1 -12 -11 22319.0 1524.29   2
  -1  12 -11 25323.7 1836.91   4
   1  12  11 20027.9 1731.88   4
  -1  12 -12 17825.7 1576.42   5
   1  12  12 13331.0 1404.10   4
  -1 -12 -12 13770.6 1172.65   2
  -1  12 -12 15576.6 1382.38   4
   1 -12  12 16827.7 1514.72   2
   1 -12  13 20115.5 1677.25   2
  -1  12 -13 19953.6 1556.43   4
  -1  12 -13 20051.5 1686.67   5
  -1 -12 -13 18242.3 1340.77   2
   1  12  13 21182.2 1759.18   4
   1 -12  14 16766.9 1565.05   2
  -1 -12 -14 16216.2 1228.23   2
  -1  12 -14 17080.8 1386.34   4
  -1  12 -14 15724.7 1532.87   5
   1  12  14 16018.0 1560.93   4
   1 -12  15 4997.82 844.275   2
  -1  12 -15 6693.01 1097.60   5
   1  12  15 4454.04 904.587   4
  -1  12 -15 4788.59 752.581   4
  -1  12 -16 43420.0 2668.06   5
   1  12  16 38098.7 2562.50   4
   1 -12  16 39957.6 2553.73   2
   1 -12  17 2305.44 647.023   2
  -1  12 -17 2080.53 818.573   5
   1  12  17 1608.35 518.523   4
  -1  12 -18 44587.0 2908.16   5
   1  12  18 48183.1 2974.80   4
   1 -12  18 48358.3 2948.72   2
   1 -12  19 1756.38 582.715   2
   1  12  19 1788.75 742.842   4
   1 -12  20 21748.9 2022.11   2
   1 -12  21 2488.42 803.518   2
   1 -12  22 26977.7 2337.70   2
   1  13 -22 5573.52 1129.08   6
   1  13 -21 15955.7 1764.38   6
  -1  13  20 6140.15 1222.09   4
  -1 -13  20 7462.92 1295.15   2
  -1  13  19 29286.2 2525.84   4
  -1 -13  19 30492.6 2550.20   2
   1  13 -19 29579.8 2399.00   5
   1  13 -18 1911.93 762.141   5
  -1  13  18 1625.68 696.082   4
  -1 -13  18 3076.57 873.847   2
  -1  13  17 21259.8 2126.45   4
   1  13 -17 17445.0 1747.63   5
  -1 -13  17 20127.4 1958.82   2
   1 -13 -16 518.970 356.478   2
   1  13 -16 151.141 479.318   5
  -1  13  16 83.0777 607.842   4
  -1 -13  16 1487.94 609.545   2
   1  13 -15 21541.4 1866.63   5
   1 -13 -15 20881.5 1722.24   2
  -1  13  15 25419.6 2203.07   4
  -1 -13  15 24572.3 2062.65   2
   1  13 -15 24701.3 1842.58   4
  -1 -13  14-151.439 409.629   2
   1  13 -14 596.040 578.070   5
   1  13 -14 68.1511 350.880   4
  -1  13  14-36.2441 593.014   4
   1 -13 -14 711.211 435.311   2
   1  13 -13 12120.8 1393.23   5
   1 -13 -13 12857.7 1335.45   2
  -1 -13  13 13554.4 1447.57   2
   1  13 -13 14888.6 1435.28   4
  -1  13  13 12989.7 1562.56   4
   1 -13 -12 3514.09 702.101   2
   1  13 -12 4294.26 826.777   5
   1  13 -12 3218.82 761.005   4
  -1 -13  12 3834.09 847.074   2
  -1  13  12 3117.53 776.569   4
  -1  13  11 1914.95 635.338   4
   1  13 -11 3677.44 819.650   5
   1  13 -11 1626.42 565.675   4
  -1 -13  11 2724.68 695.566   2
   1 -13 -11 2457.08 581.693   2
   1  13 -10 13437.5 1333.06   5
   1  13 -10 13032.6 1360.36   4
   1 -13 -10 13438.6 1304.38   2
  -1  13  10 12275.6 1460.30   4
  -1 -13  10 13045.7 1382.78   2
  -1 -13   9 320.398 366.732   2
   1  13  -9 729.329 465.445   4
  -1  13   9 419.768 501.003   4
   1  13  -9 420.668 497.667   5
   1 -13  -9 72.6568 315.270   2
   1  13  -8 12031.8 1315.91   4
   1 -13  -8 12721.4 1238.90   2
  -1  13   8 12794.0 1432.69   4
  -1 -13   8 13795.9 1347.69   2
  -1 -13   7 7583.26 1040.94   2
   1  13  -7 6982.73 989.056   4
  -1  13   7 6090.95 991.584   4
   1 -13  -7 6857.29 887.646   2
   1  13  -6 12514.4 1372.46   4
  -1 -13   6 12576.7 1254.31   2
   1 -13  -6 12277.9 1199.48   2
  -1  13   6 9799.65 1239.76   4
  -1 -13   5 9024.10 1060.34   2
  -1  13   5 7241.48 1066.62   4
   1  13  -5 7634.37 1060.34   4
   1 -13  -5 8604.85 1013.56   2
  -1 -13   4 3019.86 596.815   2
   1 -13  -4 3006.07 649.232   2
  -1  13   4 2218.03 617.427   4
   1  13  -4 1417.18 540.798   4
   1 -13  -3 40086.2 2190.78   2
  -1 -13   3 39999.4 2231.34   2
   1  13  -3 40352.8 2371.79   4
  -1  13   3 37742.9 2461.25   4
   1 -13  -2 9324.46 1047.64   2
   1  13  -2 10680.4 1205.16   4
  -1 -13   2 10091.1 1113.58   2
  -1  13   2 7695.02 1101.49   4
  -1 -13   1 72157.0 3167.78   2
   1  13  -1 71657.1 3327.73   4
  -1  13   1 78092.4 3602.47   4
   1 -13  -1 74147.3 3130.62   2
   1 -13   0 1049.94 464.175   2
   1  13   0 682.213 431.868   4
  -1 -13   0 1998.61 607.304   2
  -1  13   0 90.6767 498.577   4
  -1  13  -1 49915.9 2788.46   4
   1 -13   1 47085.8 2425.73   2
   1  13   1 47130.3 2582.28   4
  -1 -13  -1 48452.2 2452.03   2
  -1  13  -2 901.004 570.407   4
  -1 -13  -2 341.645 360.954   2
   1 -13   2 468.685 402.269   2
   1  13   2 666.425 413.695   4
  -1 -13  -3 71540.3 3068.49   2
  -1  13  -3 73409.2 3495.91   4
   1 -13   3 67717.8 3014.48   2
   1  13   3 65527.7 3153.41   4
   1  13   4 227.590 432.757   4
  -1  13  -4-675.524 623.413   4
   1 -13   4-116.031 436.269   2
  -1 -13  -4 621.971 395.198   2
  -1 -13  -5 66642.4 2988.80   2
   1  13   5 68489.9 3206.81   4
   1 -13   5 69835.6 3074.93   2
  -1  13  -5 68848.4 3388.25   4
  -1  13  -6 23250.9 1898.97   4
   1 -13   6 21830.0 1610.06   2
   1  13   6 20918.6 1700.86   4
  -1 -13  -6 23703.8 1658.39   2
  -1 -13  -7 13041.9 1225.36   2
   1 -13   7 13137.8 1253.42   2
   1  13   7 12658.9 1329.00   4
  -1  13  -7 13323.4 1425.83   4
   1 -13   8 10558.7 1163.47   2
  -1 -13  -8 11303.0 1128.18   2
  -1  13  -8 8792.61 1144.82   4
  -1  13  -8 9130.00 1124.52   5
   1  13   8 6633.09 1001.73   4
  -1  13  -8 9730.50 671.272   3
  -1  13  -9 1315.27 263.105   3
  -1  13  -9 250.748 594.950   5
  -1  13  -9 1591.69 572.052   4
  -1 -13  -9 1148.95 389.026   2
   1  13   9 1971.03 629.239   4
   1 -13   9 955.511 446.729   2
  -1 -13 -10 47826.2 2430.83   2
   1 -13  10 50997.2 2725.93   2
  -1  13 -10 49560.2 2664.47   5
   1  13  10 47813.6 2740.90   4
  -1  13 -10 50452.3 2807.60   4
  -1 -13 -11 281.557 297.454   2
  -1  13 -11 202.517 416.756   4
   1  13  11 828.835 483.546   4
   1 -13  11 26.0600 440.901   2
   1 -13  12 11016.8 1264.01   2
   1  13  12 11798.0 1351.51   4
  -1  13 -12 12250.7 1350.77   5
  -1 -13 -12 9670.43 1075.83   2
  -1  13 -12 12785.7 1335.59   4
  -1 -13 -13 3736.22 631.271   2
  -1  13 -13 5547.04 1030.54   5
   1 -13  13 4230.61 895.223   2
  -1  13 -13 6278.30 958.203   4
   1  13  13 5615.89 1005.10   4
  -1  13 -14 7186.94 963.837   4
   1  13  14 5487.57 981.293   4
  -1  13 -14 6207.67 966.467   5
   1 -13  14 5844.13 970.022   2
  -1  13 -15 24365.5 2035.40   5
   1 -13  15 24710.7 2014.63   2
   1  13  15 26053.7 2155.99   4
   1 -13  16 3436.01 805.827   2
   1  13  16 3547.97 828.277   4
  -1  13 -16 3252.72 890.615   5
   1  13  17 32696.5 2522.45   4
  -1  13 -17 34565.9 2548.40   5
   1 -13  17 40495.9 2684.47   2
   1  13  18-114.047 544.724   4
   1 -13  18 1046.36 527.685   2
  -1  13 -18 963.771 592.356   5
   1 -13  19 25820.2 2225.97   2
   1  13  19 25964.7 2285.71   4
   1 -13  20-179.262 598.910   2
   1 -13  21 16744.6 1903.52   2
  -1  14  20-293.451 670.310   4
  -1  14  19 215.817 603.096   4
   1  14 -18-52.5440 640.569   5
  -1  14  18 1855.19 804.893   4
  -1 -14  18 2084.71 799.983   2
   1  14 -17-443.992 744.389   5
  -1  14  17-143.004 638.504   4
  -1 -14  17 1408.39 530.993   2
  -1 -14  16 2338.91 720.587   2
   1  14 -16 1741.65 622.953   5
  -1  14  16 1898.41 816.511   4
   1  14 -15 8650.75 1200.85   5
  -1 -14  15 10961.0 1438.36   2
   1  14 -15 9509.92 1197.15   4
   1 -14 -15 10088.1 1214.68   2
  -1  14  15 8739.08 1395.28   4
  -1 -14  14 4239.43 910.455   2
   1  14 -14 4141.00 911.257   5
   1  14 -14 1836.32 624.272   4
  -1  14  14 4367.15 988.653   4
   1 -14 -14 2875.89 703.305   2
  -1  14  13 45652.5 3018.93   4
   1 -14 -13 36653.5 2393.44   2
   1  14 -13 44192.0 2677.51   4
   1  14 -13 42560.4 2531.61   5
  -1 -14  13 44425.5 2808.14   2
  -1 -14  12 579.469 399.232   2
   1 -14 -12-447.362 463.138   2
   1  14 -12 640.349 545.352   5
   1  14 -12 126.667 390.325   4
  -1  14  12-16.1533 446.182   4
   1 -14 -11 45426.8 2620.79   2
  -1 -14  11 51667.9 2931.51   2
  -1  14  11 45586.7 2979.86   4
   1  14 -11 45888.0 2581.97   5
   1  14 -11 48765.2 2861.17   4
   1 -14 -10 189.606 367.142   2
  -1  14  10-237.450 478.691   4
  -1 -14  10-223.009 473.976   2
   1  14 -10 221.026 639.507   5
   1  14 -10-670.417 585.509   4
  -1 -14   9 67709.5 3342.12   2
   1 -14  -9 65958.5 3183.07   2
  -1  14   9 68079.2 3595.45   4
   1  14  -9 63660.6 3316.56   4
   1  14  -9 65979.2 3156.03   5
  -1  14   8 276.393 452.483   4
  -1 -14   8 1176.99 505.685   2
   1  14  -8 622.012 494.541   4
   1 -14  -8 222.772 355.179   2
   1  14  -7 87174.0 3946.92   4
  -1  14   7 88100.6 4078.87   4
   1 -14  -7 83749.7 3618.04   2
  -1 -14   7 81270.6 3689.38   2
  -1 -14   6-21.1819 417.255   2
   1  14  -6 436.834 412.350   4
  -1  14   6 974.185 547.216   4
   1 -14  -6 76.2131 356.671   2
  -1  14   5 110629. 4702.33   4
   1 -14  -5 117876. 4335.11   2
   1  14  -5 113895. 4584.00   4
  -1 -14   5 106698. 4304.39   2
   1  14  -4 2196.83 611.424   4
   1 -14  -4 1757.49 529.004   2
  -1  14   4 2034.67 742.181   4
  -1 -14   4 2249.91 575.275   2
   1  14  -3 38719.3 2493.13   4
   1 -14  -3 41596.7 2350.50   2
  -1 -14   3 43821.8 2438.98   2
  -1  14   3 44815.7 2745.32   4
   1 -14  -2 463.803 369.067   2
  -1  14   2 55.4578 398.299   4
   1  14  -2-268.562 462.678   4
  -1 -14   2-83.2313 339.036   2
  -1 -14   1 11222.4 1201.61   2
   1  14  -1 11692.5 1301.87   4
  -1  14   1 12094.0 1387.51   4
   1 -14  -1 11547.7 1207.89   2
  -1 -14   0 276.007 348.479   2
  -1  14   0-421.501 419.474   4
   1  14   0 251.395 445.492   4
   1 -14   0-68.4161 287.953   2
   1 -14   1 2627.52 660.022   2
  -1  14  -1 2786.08 722.490   4
   1  14   1 2588.27 690.451   4
  -1 -14  -1 3038.04 665.449   2
  -1 -14  -2-51.1347 341.988   2
   1  14   2-487.781 480.634   4
   1 -14   2-83.9295 440.035   2
  -1  14  -2 1013.35 621.280   4
  -1 -14  -3 321.436 321.421   2
   1  14   3 612.339 413.997   4
   1 -14   3 642.150 349.122   2
  -1  14  -3-103.392 542.301   4
  -1 -14  -4 623.736 402.281   2
   1 -14   4-64.6668 339.844   2
  -1  14  -4 1186.79 525.803   4
   1  14   4-158.415 434.169   4
  -1 -14  -5 19500.4 1588.79   2
   1  14   5 19725.6 1692.04   4
  -1  14  -5 19797.3 1784.74   4
   1 -14   5 19029.7 1554.42   2
  -1 -14  -6 4075.04 754.894   2
   1 -14   6 4182.91 778.256   2
  -1  14  -6 4607.18 924.241   4
   1  14   6 3199.12 711.580   4
  -1 -14  -7 46038.1 2499.71   2
   1 -14   7 49153.1 2635.84   2
   1  14   7 43276.0 2635.03   4
  -1  14  -7 47045.6 2851.36   4
   1 -14   8 983.945 401.815   2
  -1  14  -8 1308.63 290.457   3
  -1 -14  -8 1470.65 497.162   2
   1  14   8 1849.90 628.978   4
  -1  14  -8 1183.64 537.197   4
   1  14   9 58239.4 3135.45   4
  -1 -14  -9 58785.5 2873.61   2
   1 -14   9 58145.5 3008.60   2
  -1  14  -9 61623.1 3309.88   4
  -1  14  -9 61936.3 3069.69   5
   1 -14  10 131.810 375.358   2
  -1  14 -10-304.724 402.577   4
  -1  14 -10 1003.70 645.553   5
   1  14  10 608.009 515.951   4
  -1 -14 -10-148.446 371.741   2
  -1  14 -11 68082.9 3412.69   4
  -1  14 -11 59594.6 3103.80   5
  -1 -14 -11 57301.5 2866.27   2
   1  14  11 65011.0 3408.56   4
   1 -14  11 65685.4 3287.12   2
   1  14  12 917.065 521.177   4
  -1  14 -12-72.7992 412.198   4
  -1  14 -12 406.628 602.390   5
  -1 -14 -12 772.920 418.522   2
   1 -14  12 681.160 367.564   2
  -1  14 -13 46424.4 2682.18   4
   1  14  13 38806.2 2699.17   4
  -1 -14 -13 41627.1 2316.81   2
  -1  14 -13 40304.5 2585.05   5
   1 -14  13 45062.0 2750.23   2
   1 -14  14 2800.38 754.471   2
  -1  14 -14 3258.37 895.699   5
   1  14  14 1769.27 629.262   4
  -1  14 -14 1276.99 508.822   4
  -1  14 -15 28039.2 2205.66   5
   1  14  15 31759.4 2447.77   4
   1 -14  15 33899.8 2443.35   2
   1 -14  16 865.418 644.506   2
  -1  14 -16 174.337 543.992   5
   1  14  16 593.683 526.461   4
   1 -14  17 6207.26 1149.47   2
  -1  14 -17 3786.70 952.080   5
   1  14  17 5282.11 1077.71   4
   1  14  18 280.312 438.000   4
   1 -14  18 1525.65 597.734   2
   1 -14  19-42.0574 415.707   2
   1  14  19-1315.37 817.920   4
  -1  15  19 29261.8 2743.76   4
  -1  15  18-255.683 616.459   4
  -1  15  17 38548.3 3031.03   4
  -1  15  16 4754.21 1135.82   4
  -1 -15  16 4180.24 1005.85   2
   1  15 -16 2931.23 803.555   5
   1  15 -15 38663.4 2583.35   5
  -1 -15  15 45104.1 2956.96   2
  -1  15  15 35295.4 2839.53   4
   1  15 -15 36875.0 2509.87   4
  -1 -15  14 7295.20 1197.13   2
   1  15 -14 8536.59 1250.16   5
   1  15 -14 9910.52 1331.73   4
   1 -15 -14 6075.46 1011.53   2
  -1  15  14 8888.16 1450.95   4
   1 -15 -13 22587.1 1892.04   2
   1  15 -13 23861.0 2030.58   4
  -1  15  13 26685.8 2384.28   4
   1  15 -13 24694.9 1949.93   5
  -1 -15  13 25788.4 2148.29   2
  -1  15  12 1240.07 627.218   4
   1  15 -12 1033.26 518.813   5
   1  15 -12 2228.23 699.482   4
   1 -15 -12 709.815 408.882   2
  -1 -15  12 623.223 465.662   2
  -1 -15  11 5671.28 1017.37   2
   1  15 -11 5029.48 971.884   4
   1  15 -11 5605.54 909.978   5
  -1  15  11 4014.44 980.451   4
   1 -15 -11 4577.59 856.997   2
   1  15 -10 8462.38 1193.24   5
   1  15 -10 6959.25 1132.69   4
   1 -15 -10 7819.91 1090.08   2
  -1 -15  10 9509.77 1238.33   2
  -1  15  10 8140.51 1285.71   4
  -1  15   9 5730.31 1120.74   4
  -1 -15   9 4378.69 863.740   2
   1  15  -9 3170.53 764.158   4
   1  15  -9 3674.40 858.380   5
   1 -15  -9 4608.95 859.328   2
  -1 -15   8 3927.84 817.641   2
   1 -15  -8 3270.79 704.847   2
  -1  15   8 3225.01 726.430   4
   1  15  -8 3434.45 856.545   4
  -1 -15   7 6092.49 1015.10   2
   1  15  -7 7108.20 1097.61   4
   1 -15  -7 5882.33 962.353   2
  -1  15   7 6056.76 1043.06   4
  -1  15   6 1511.75 559.072   4
  -1 -15   6 1351.55 519.197   2
   1  15  -6 967.608 557.523   4
   1 -15  -6 2338.87 655.219   2
  -1  15   5 40901.2 2734.22   4
  -1 -15   5 41545.2 2546.72   2
   1  15  -5 41564.4 2669.36   4
   1 -15  -5 39607.6 2420.32   2
  -1 -15   4 20815.4 1731.46   2
  -1  15   4 20062.9 1897.16   4
   1 -15  -4 22106.3 1738.16   2
   1  15  -4 19775.6 1836.01   4
  -1 -15   3 72073.3 3481.12   2
   1  15  -3 79087.7 3828.64   4
  -1  15   3 81452.4 3997.34   4
   1 -15  -3 78364.8 3490.93   2
  -1 -15   2 2832.47 639.563   2
   1 -15  -2 2614.02 644.371   2
  -1  15   2 3504.86 823.879   4
   1  15  -2 2464.31 702.990   4
   1 -15  -1 102459. 4081.39   2
  -1 -15   1 97544.9 4098.07   2
  -1  15   1 100096. 4583.14   4
   1  15  -1 106500. 4479.75   4
   1 -15   0 611.864 326.402   2
  -1  15   0 1112.97 535.059   4
  -1 -15   0 1292.07 577.527   2
   1  15   0 745.935 431.579   4
  -1  15  -1 101373. 4596.19   4
   1 -15   1 100069. 4086.17   2
   1  15   1 104357. 4454.77   4
  -1 -15  -1 105190. 4219.39   2
   1  15   2 686.911 482.731   4
   1 -15   2 863.720 406.463   2
  -1 -15  -2 668.633 383.916   2
   1  15   3 76086.7 3728.22   4
   1 -15   3 81965.4 3604.00   2
  -1 -15  -3 80881.6 3608.81   2
  -1  15  -3 77755.3 3967.79   4
   1  15   4 1585.51 603.471   4
   1 -15   4 1845.15 521.082   2
  -1  15  -4 974.929 612.968   4
  -1 -15  -4 1430.11 482.403   2
  -1 -15  -5 37765.3 2346.72   2
  -1  15  -5 36774.8 2640.94   4
   1  15   5 37337.4 2502.01   4
   1 -15   5 36476.4 2281.38   2
   1 -15   6 1007.83 542.412   2
  -1 -15  -6 1205.20 467.585   2
  -1  15  -6 1307.10 688.166   4
   1  15   6 1373.60 604.806   4
  -1 -15  -7 25890.7 1909.56   2
   1  15   7 27591.6 2122.97   4
  -1  15  -7 24517.8 2124.94   4
   1 -15   7 27940.9 2022.91   2
  -1  15  -8 1072.35 532.437   4
   1 -15   8 2076.69 678.965   2
  -1 -15  -8 1280.89 508.697   2
   1  15   8 1278.00 495.908   4
   1  15   9 3905.36 847.341   4
   1 -15   9 3266.54 740.306   2
  -1 -15  -9 2418.37 635.818   2
  -1  15  -9 4717.72 1008.57   5
  -1  15  -9 3729.57 885.507   4
  -1  15 -10 7668.21 1180.28   4
   1 -15  10 5777.81 967.081   2
  -1 -15 -10 5559.87 913.109   2
  -1  15 -10 5441.88 1029.74   5
   1  15  10 5975.84 1072.67   4
   1 -15  11 1120.90 455.436   2
  -1  15 -11 1248.33 762.921   5
  -1 -15 -11 1104.59 474.806   2
   1  15  11 1085.98 434.881   4
  -1  15 -11 67.8156 442.443   4
   1 -15  12 8457.41 1245.65   2
  -1 -15 -12 7305.01 1020.04   2
  -1  15 -12 6935.92 1179.17   5
  -1  15 -12 7074.77 1156.36   4
   1  15  12 8441.78 1295.69   4
   1 -15  13 16409.0 1707.35   2
  -1  15 -13 16445.1 1669.06   4
   1  15  13 15903.4 1742.70   4
  -1  15 -13 17193.7 1717.36   5
  -1  15 -14 5502.74 1022.52   5
   1  15  14 7268.70 1232.65   4
   1 -15  14 5952.19 1097.44   2
   1  15  15 17519.9 1894.76   4
  -1  15 -15 15596.9 1730.54   5
   1 -15  15 17219.0 1788.36   2
   1 -15  16-4.53662 517.598   2
   1  15  16 1570.25 750.774   4
   1  15  17 21122.8 2164.00   4
   1 -15  17 25181.9 2262.16   2
   1  15  18 3447.32 1058.12   4
   1  15  19 30896.4 2757.26   4
  -1  16  16 24916.5 2531.10   4
  -1  16  15 9459.49 1523.01   4
  -1  16  14 13051.3 1733.05   4
   1  16 -14 12623.6 1500.19   4
   1  16 -14 12010.5 1512.90   5
   1 -16 -14 9280.54 1282.11   2
  -1 -16  14 12801.3 1647.09   2
   1 -16 -13 17065.0 1751.18   2
  -1  16  13 22312.8 2257.88   4
   1  16 -13 18573.3 1765.89   5
  -1 -16  13 22242.1 2066.08   2
   1  16 -13 20049.4 1938.21   4
   1  16 -12 6952.54 1125.43   5
   1  16 -12 7529.17 1204.97   4
   1 -16 -12 6018.20 1055.95   2
  -1  16  12 6816.44 1269.60   4
  -1 -16  12 7374.15 1172.49   2
   1  16 -11 29520.2 2177.99   5
  -1  16  11 31043.3 2604.17   4
   1 -16 -11 28994.2 2222.24   2
   1  16 -11 27243.5 2303.63   4
  -1 -16  11 28377.8 2309.93   2
   1  16 -10 4401.79 971.115   5
  -1 -16  10 4704.11 861.781   2
   1  16 -10 2950.34 834.357   4
  -1  16  10 4861.15 1113.90   4
   1 -16 -10 3959.83 835.465   2
   1  16  -9 42570.8 2604.44   5
   1 -16  -9 39315.8 2575.80   2
   1  16  -9 33809.1 2557.51   4
  -1  16   9 41223.2 2973.73   4
  -1 -16   9 40534.4 2694.38   2
  -1 -16   8 3476.15 797.336   2
   1 -16  -8 1528.14 672.948   2
   1  16  -8 2717.68 836.186   4
  -1  16   8 1547.62 659.974   4
   1  16  -7 34999.3 2607.57   4
  -1  16   7 36309.5 2736.76   4
   1 -16  -7 35398.9 2407.27   2
  -1 -16   7 37144.3 2519.34   2
   1  16  -6 2337.65 715.831   4
   1 -16  -6 3320.37 793.402   2
  -1  16   6 2976.59 820.857   4
  -1 -16   6 3175.44 760.220   2
  -1 -16   5 58688.8 3162.57   2
   1 -16  -5 59105.9 3136.04   2
   1  16  -5 60150.0 3448.03   4
  -1  16   5 59119.1 3546.24   4
   1  16  -4 12517.8 1529.22   4
  -1  16   4 13175.4 1596.86   4
  -1 -16   4 13139.4 1466.55   2
   1 -16  -4 14971.0 1486.70   2
  -1 -16   3 18319.4 1701.44   2
   1 -16  -3 18417.7 1649.72   2
   1  16  -3 19025.1 1891.14   4
  -1  16   3 17765.9 1904.26   4
  -1 -16   2 37308.5 2426.54   2
   1  16  -2 35171.3 2569.49   4
  -1  16   2 41669.6 2885.99   4
   1 -16  -2 38178.9 2408.89   2
  -1 -16   1 17748.7 1663.97   2
  -1  16   1 18517.6 1943.31   4
   1 -16  -1 17112.8 1620.95   2
   1  16  -1 16154.1 1715.65   4
  -1  16   0 35444.5 2642.53   4
   1  16   0 35905.0 2512.10   4
  -1 -16   0 33148.0 2271.56   2
   1 -16   0 29492.8 2100.35   2
  -1 -16  -1 222.164 461.236   2
   1 -16   1 571.515 520.851   2
  -1  16  -1-147.329 608.103   4
   1  16   1 1304.59 734.854   4
   1 -16   2 57520.6 3065.90   2
   1  16   2 60256.6 3372.48   4
  -1 -16  -2 59418.1 3151.25   2
  -1  16  -2 63563.1 3630.42   4
   1 -16   3 1303.66 518.549   2
   1  16   3 880.312 490.076   4
  -1 -16  -3 1185.56 563.966   2
  -1  16  -3 599.880 577.955   4
  -1  16  -4 17342.2 1862.22   4
   1 -16   4 17874.2 1635.84   2
  -1 -16  -4 18892.6 1714.51   2
   1  16   4 16684.7 1700.80   4
   1 -16   5 19941.1 1730.84   2
  -1 -16  -5 18295.8 1677.98   2
   1  16   5 20706.5 1890.53   4
  -1  16  -5 20302.0 2043.35   4
   1  16   6 5625.90 1005.49   4
  -1 -16  -6 6141.39 986.527   2
   1 -16   6 5508.47 924.923   2
  -1  16  -6 6903.41 1254.23   4
   1 -16   7 23050.8 1899.15   2
  -1  16  -7 20136.3 2051.99   4
  -1 -16  -7 21367.7 1820.17   2
   1  16   7 20971.2 1927.36   4
   1 -16   8 6160.47 1046.88   2
  -1 -16  -8 4490.93 886.203   2
  -1  16  -8 6396.68 1164.19   4
   1  16   8 5260.62 968.842   4
  -1  16  -9 25026.3 2234.53   4
  -1 -16  -9 19226.5 1759.83   2
   1  16   9 24176.7 2114.51   4
  -1  16  -9 22208.0 2012.00   5
   1 -16   9 24505.7 2026.75   2
  -1  16 -10 1447.43 836.085   5
   1 -16  10 59.3053 362.760   2
  -1 -16 -10-157.172 397.409   2
   1  16  10 387.343 496.683   4
  -1  16 -10-78.2715 483.149   4
   1  16  11 38130.5 2758.09   4
  -1  16 -11 35101.7 2467.47   5
  -1  16 -11 41465.5 2848.64   4
   1 -16  11 37419.1 2573.96   2
  -1  16 -12 841.251 628.060   5
   1 -16  12 460.311 575.969   2
   1  16  12 717.882 754.308   4
  -1  16 -12-316.854 520.493   4
  -1  16 -13 21504.5 1956.02   5
   1  16  13 20575.4 2084.46   4
  -1  16 -13 21252.4 1991.99   4
   1 -16  13 21161.5 2008.73   2
   1 -16  14 6332.61 1109.71   2
   1  16  14 7550.98 1331.24   4
   1  16  15 12986.1 1702.90   4
   1  16  16 5354.05 1171.80   4
   1  16  17 4893.76 1111.93   4
   1 -17 -13 6630.40 1130.87   2
   1  17 -13 5062.90 1038.42   4
   1  17 -12 14696.6 1629.22   5
   1 -17 -12 11228.5 1491.72   2
  -1  17  12 12853.2 1772.46   4
   1  17 -12 13445.0 1683.11   4
  -1 -17  11 1352.29 592.274   2
   1 -17 -11 1638.25 616.321   2
   1  17 -11 2319.87 801.961   5
  -1  17  11 1587.74 697.711   4
   1  17 -11 1434.31 662.371   4
  -1 -17  10 46616.2 2995.15   2
   1 -17 -10 34789.6 2577.50   2
   1  17 -10 37593.3 2601.90   5
  -1  17  10 39064.6 3044.59   4
   1  17 -10 40817.7 2975.67   4
   1 -17  -9 393.987 419.983   2
   1  17  -9-172.798 541.607   4
   1  17  -9-240.827 723.617   5
  -1  17   9 732.690 654.049   4
  -1 -17   9 444.153 451.060   2
   1 -17  -8 35159.6 2520.48   2
   1  17  -8 36788.9 2785.66   4
  -1  17   8 40507.8 2991.88   4
  -1 -17   8 34548.1 2550.26   2
   1 -17  -7 2868.14 722.397   2
   1  17  -7 1881.92 721.711   4
  -1 -17   7 2827.06 817.836   2
  -1  17   7 3409.04 1032.60   4
  -1 -17   6 49632.4 3021.26   2
   1 -17  -6 50906.7 3042.77   2
   1  17  -6 45640.9 3152.21   4
  -1  17   6 51310.9 3369.82   4
   1 -17  -5 6206.76 1087.97   2
  -1 -17   5 4559.95 912.388   2
   1  17  -5 4076.54 939.352   4
  -1  17   5 4093.78 1001.25   4
  -1  17   4 33665.6 2702.61   4
   1  17  -4 34706.4 2670.23   4
   1 -17  -4 34429.5 2420.32   2
  -1 -17   4 32148.4 2348.09   2
  -1 -17   3 15807.4 1635.80   2
   1 -17  -3 14537.9 1567.05   2
   1  17  -3 14458.7 1680.85   4
  -1  17   3 15283.7 1833.62   4
  -1 -17   2 11666.6 1496.05   2
   1  17  -2 13547.0 1632.80   4
  -1  17   2 12827.3 1693.52   4
   1 -17  -2 12247.9 1408.57   2
   1 -17  -1 20538.0 1813.69   2
  -1  17   1 24736.2 2308.63   4
   1  17  -1 20376.2 2015.60   4
  -1 -17   1 21849.2 1921.00   2
  -1 -17   0 5993.72 1014.90   2
   1 -17   0 4945.82 892.033   2
   1  17   0 5733.21 1072.44   4
  -1  17   0 4814.98 1130.85   4
  -1  17  -1 10215.2 1523.73   4
   1 -17   1 10263.2 1282.97   2
  -1 -17  -1 11012.2 1363.54   2
   1  17   1 10474.9 1461.04   4
   1 -17   2 7571.12 1128.26   2
   1  17   2 8362.83 1351.74   4
  -1 -17  -2 7904.92 1230.16   2
  -1  17  -2 9105.05 1489.72   4
   1 -17   3 14040.4 1531.53   2
   1  17   3 17896.4 1869.11   4
  -1 -17  -3 15596.2 1638.83   2
  -1  17  -3 14567.4 1831.27   4
   1 -17   4 21791.7 1886.87   2
  -1  17  -4 21206.6 2226.57   4
   1  17   4 21168.1 1997.21   4
  -1 -17  -4 20934.5 1877.58   2
  -1 -17  -5 5952.59 1039.60   2
  -1  17  -5 6184.05 1249.63   4
   1  17   5 6647.51 1159.21   4
   1 -17   5 6011.96 975.316   2
  -1 -17  -6 23681.0 2025.89   2
   1 -17   6 26691.9 2100.79   2
  -1  17  -6 25969.8 2414.98   4
   1  17   6 27798.9 2316.14   4
  -1 -17  -7 5743.56 1037.09   2
   1  17   7 5276.28 1058.51   4
  -1  17  -7 3449.07 994.632   4
   1 -17   7 6472.03 1099.60   2
   1 -17   8 32852.8 2425.73   2
   1  17   8 37427.2 2738.24   4
  -1  17  -8 33479.8 2735.52   4
  -1 -17  -8 31679.4 2360.90   2
   1  17   9 434.778 485.681   4
   1 -17   9 594.429 461.070   2
  -1  17  -9 1596.46 850.021   5
  -1  17  -9 682.591 617.551   4
  -1 -17  -9-14.6532 455.481   2
   1 -17  10 48370.0 3019.87   2
  -1 -17 -10 40689.1 2700.13   2
  -1  17 -10 52920.9 3412.88   4
   1  17  10 47673.6 3203.45   4
  -1  17 -10 48198.1 3041.49   5
  -1 -17 -11 1172.95 661.313   2
  -1  17 -11-495.892 615.446   5
   1 -17  11 290.939 400.432   2
   1  17  11 493.194 548.869   4
  -1  17 -11 1348.02 721.825   4
  -1  17 -12 25313.0 2325.96   4
   1  17  12 28382.4 2511.94   4
   1  17  13 581.200 539.732   4
   1  18 -13 4895.13 1124.64   4
   1 -18 -12 11004.1 1521.93   2
   1  18 -12 15888.3 1861.97   4
   1  18 -11-626.066 642.346   4
   1 -18 -11 1286.87 609.700   2
   1  18 -10 3728.60 958.374   4
   1 -18 -10 5768.31 1080.78   2
   1  18  -9 1106.63 656.352   4
   1  18  -9-733.463 738.801   5
   1 -18  -9 642.153 539.350   2
   1 -18  -8 10.9971 403.316   2
  -1 -18   8 1248.42 602.952   2
  -1  18   8 690.238 612.607   4
   1  18  -8 229.316 654.665   4
  -1 -18   7 933.988 486.971   2
   1 -18  -7 655.290 430.385   2
   1  18  -7-181.735 621.071   4
  -1  18   7 454.241 678.930   4
   1  18  -6 3382.12 980.776   4
  -1 -18   6 5069.38 965.496   2
   1 -18  -6 4706.27 894.010   2
  -1  18   6 3772.46 1007.91   4
   1 -18  -5 609.883 505.018   2
   1  18  -5 95.8785 482.493   4
  -1 -18   5 859.029 408.180   2
  -1 -18   4 28558.7 2323.39   2
  -1  18   4 27214.3 2550.68   4
   1 -18  -4 27980.4 2249.69   2
   1  18  -4 26523.2 2428.18   4
  -1  18   3 1398.85 666.989   4
   1  18  -3 2533.46 908.672   4
   1 -18  -3 1950.93 744.656   2
  -1 -18   3 2363.59 676.092   2
  -1 -18   2 36056.0 2611.34   2
   1 -18  -2 34589.3 2545.46   2
   1  18  -2 39999.3 2986.36   4
  -1  18   2 39471.0 3074.82   4
  -1 -18   1 4473.62 1055.70   2
  -1  18   1 4200.39 1131.37   4
   1 -18  -1 2754.00 736.868   2
   1  18  -1 1741.69 812.667   4
  -1  18   0 56317.6 3732.95   4
   1 -18   0 54864.2 3196.92   2
  -1 -18   0 53088.3 3210.73   2
   1  18   0 55452.7 3505.05   4
  -1  18  -1-247.461 704.292   4
   1  18   1-708.394 670.440   4
  -1 -18  -1-245.638 525.707   2
   1 -18   1 374.271 536.901   2
  -1 -18  -2 57506.2 3372.48   2
  -1  18  -2 65379.5 4048.94   4
   1 -18   2 60677.9 3366.35   2
   1  18   2 61130.2 3666.03   4
   1  18   3 1199.91 637.801   4
  -1  18  -3-945.031 709.276   4
   1 -18   3-509.856 526.127   2
  -1 -18  -3-374.907 447.881   2
  -1 -18  -4 23182.9 2064.86   2
   1  18   4 25230.2 2254.76   4
  -1  18  -4 23214.8 2374.70   4
   1 -18   4 21626.4 1981.30   2
   1 -18   5 254.846 497.556   2
  -1  18  -5-220.171 551.326   4
   1  18   5-384.691 503.732   4
  -1 -18  -5-414.421 541.648   2
   1 -18   6 17960.1 1852.79   2
  -1 -18  -6 16472.6 1738.56   2
  -1  18  -6 15355.6 1962.20   4
   1  18   6 19823.3 2064.25   4
  -1 -18  -7 827.276 622.502   2
   1  18   7 1659.21 730.522   4
   1 -18   7 865.225 544.727   2
  -1  18  -7-203.998 520.095   4
  -1 -18  -8 3773.65 857.709   2
  -1  18  -8 4732.15 1190.55   4
   1  18   8 4302.96 951.977   4
   1 -18   8 3532.93 879.931   2
   1  18   9 91.8919 480.477   4
  -1  18  -9 44.3942 518.154   4
  -1 -18  -9 505.519 714.440   2
  -1 -18 -10-686.092 548.180   2
  -1  18 -10-4.49584 539.334   4
  -1  18 -11 657.218 642.549   4
  -1  18 -12 803.044 631.627   4
   1  19 -11 2218.07 857.864   4
   1 -19 -11 2409.16 843.750   2
   1 -19 -10 20858.5 2182.56   2
   1  19 -10 23752.0 2432.81   4
   1 -19  -9 164.186 552.029   2
   1  19  -9-1197.14 885.131   4
   1 -19  -8 21724.2 2169.55   2
   1  19  -8 22297.5 2375.48   4
   1  19  -7-1210.79 763.150   4
   1 -19  -7-139.996 605.906   2
   1 -19  -6 36322.3 2706.58   2
   1  19  -6 33847.4 2882.90   4
   1 -19  -5 830.510 664.893   2
   1  19  -5-527.899 720.642   4
   1 -19  -4 6756.70 1178.71   2
   1  19  -4 7547.51 1361.04   4
  -1 -19   4 7944.74 1235.34   2
   1  19  -3 6622.51 1323.62   4
   1 -19  -3 7779.75 1241.56   2
  -1 -19   3 7099.91 1159.76   2
   1  19  -2 2568.19 930.189   4
  -1  19   2 2792.83 980.514   4
   1 -19  -2 2781.43 847.111   2
  -1 -19   2 2979.61 830.120   2
  -1 -19   1 1928.17 668.891   2
   1 -19  -1 1864.31 708.622   2
   1  19  -1 658.321 514.263   4
  -1  19   0 905.120 826.220   4
  -1 -19   0 1293.85 678.220   2
   1 -19   0 216.972 670.284   2
   1  19   0 1433.37 766.728   4
  -1 -19  -1 3918.74 874.398   2
   1 -19   1 3974.35 973.124   2
   1  19   1 5156.55 1153.02   4
  -1  19  -1 4623.19 1193.18   4
  -1  19  -2 5200.59 1335.65   4
  -1 -19  -2 3288.72 881.399   2
   1 -19   2 6090.22 1169.77   2
  -1  19  -3 6750.95 1371.32   4
  -1 -19  -3 7173.02 1260.06   2
   1 -19   3 7261.47 1261.49   2
  -1 -19  -4 3577.33 915.699   2
  -1  19  -4 4362.88 1211.37   4
  -1 -19  -5 2980.54 846.360   2
  -1  19  -5 2037.46 781.539   4
  -1  19  -6 19220.7 2299.70   4
  -1 -19  -6 19980.4 2035.73   2
  -1 -19  -7-361.919 532.226   2
  -1  19  -7 290.492 612.393   4
  -1 -19  -8 26106.6 2303.58   2
  -1  19  -8 28885.2 2792.11   4
  -1 -19  -9 556.751 565.517   2
  -1  19  -9 1715.18 764.116   4
  -1  19 -10 32327.6 2931.66   4
  -1  19 -11 1263.57 765.119   4
  -1 -20  -2 1837.45 666.826   2
  -1 -20  -3 685.106 554.039   2
  -1 -20  -4 5158.17 1188.79   2
  -1 -20  -5 13326.4 1744.65   2
  -1 -20  -6 3413.24 988.107   2
  -1 -20  -7 17941.9 2024.63   2
  -1 -20  -8 57.8724 619.322   2
   2   0 -27-241.184 414.529   6
   2   0 -26 1207.75 646.795   6
  -2   0  25-496.501 553.390   1
   2   0 -25 482.202 464.122   6
   2   0 -24 6586.41 1094.81   6
  -2   0  24 8628.04 1271.03   1
  -2   0  23-305.112 664.656   1
  -2   0  23-28.7033 281.308   2
   2   0 -23-487.881 444.541   6
  -2   0  22 7751.13 935.922   2
   2   0 -22 7406.91 1107.11   6
  -2   0  22 6829.96 1051.55   1
  -2   0  21 642.003 385.587   2
   2   0 -21-136.896 429.974   6
  -2   0  21-307.993 529.186   1
   2   0 -20 76203.2 3474.02   6
  -2   0  20 79533.2 3606.67   1
  -2   0  20 75793.6 3112.35   2
   2   0 -19 1172.95 492.291   6
  -2   0  19 38.8769 317.246   2
  -2   0  19 398.365 576.178   1
   2   0 -18 77632.5 3400.47   6
  -2   0  18 79912.9 3093.75   2
  -2   0  18 79950.1 3475.74   1
  -2   0  17-126.167 385.883   2
  -2   0  17 791.766 667.108   1
   2   0 -17 519.790 271.243   4
  -2   0  16 201995. 6148.65   1
   2   0 -16 201264. 6149.29   6
   2   0 -16 186070. 5501.41   4
  -2   0  16 207887. 5799.44   2
   2   0 -15 27.2564 511.842   6
  -2   0  15-261.711 312.127   2
  -2   0  15 171.098 487.133   1
   2   0 -15-58.9134 311.973   4
   2   0 -15 536.990 283.181   2
  -2   0  14 186398. 5265.14   2
   2   0 -14 172075. 5069.51   4
   2   0 -14 174521. 5544.79   6
   2   0 -14 173326. 5088.44   2
  -2   0  14 185586. 5504.55   1
  -2   0  13-621.880 428.089   1
   2   0 -13-356.567 456.797   6
  -2   0  13-161.562 306.695   2
   2   0 -13-200.910 245.499   4
   2   0 -13-88.6322 233.359   2
  -2   0  12 54569.7 2390.06   1
  -2   0  12 56146.1 2297.40   2
   2   0 -12 57477.5 2571.39   6
   2   0 -12 51602.3 2197.53   2
   2   0 -12 53570.6 2253.45   4
  -2   0  11-367.006 371.116   1
  -2   0  11 98.1181 231.999   2
   2   0 -11 100.946 346.403   6
  -2   0  11 75.4718 397.751   6
   2   0 -11-28.8850 235.441   2
   2   0 -11-262.884 261.203   4
   2   0 -10 38893.4 1718.56   2
   2   0 -10 41114.7 2033.52   6
  -2   0  10 39389.6 1835.77   1
  -2   0  10 35437.6 1737.49   2
  -2   0  10 42073.7 2132.63   6
   2   0 -10 39143.9 1807.25   4
  -2   0   9-142.434 276.968   1
   2   0  -9 262.732 198.185   2
  -2   0   9-91.6866 365.194   6
   2   0  -9 11.2024 312.872   6
  -2   0   9 300.443 283.646   2
   2   0  -9-10.2242 248.322   4
   2   0  -8 5407.65 684.977   6
  -2   0   8 5671.45 625.717   2
  -2   0   8 5240.27 732.894   6
  -2   0   8 5787.84 597.697   1
   2   0  -8 4819.19 521.811   2
   2   0  -7 132.164 318.595   6
  -2   0   7 132.517 274.138   6
  -2   0   7 251.557 236.326   2
  -2   0   7 292.389 267.445   1
   2   0  -7 29.3615 222.413   2
   2   0  -6 39775.5 1813.33   6
  -2   0   6 39365.1 1841.53   6
  -2   0   6 36184.0 1574.62   2
   2   0  -6 41539.7 1587.74   2
  -2   0   6 38463.9 1462.53   1
   2   0  -5 620.488 388.484   6
  -2   0   5-73.8037 320.921   6
  -2   0   5 191.375 197.239   2
  -2   0   5 71.4652 202.220   1
   2   0  -5 281.594 192.037   2
  -2   0   4 415344. 9440.92   2
  -2   0   4 405909. 9061.45   1
  -2   0   4 426685. 9744.65   6
   2   0  -4 412942. 9729.30   6
   2   0  -4 432308. 9430.45   2
   2   0  -3 166.407 194.997   2
  -2   0   3 27.0762 180.902   2
  -2   0   3 16.8206 123.191   1
  -2   0   3-84.8613 266.708   6
   2   0  -3-202.676 337.062   6
  -2   0   2 326467. 7146.61   2
  -2   0   2 314886. 7313.13   6
   2   0  -2 317278. 7139.14   2
   2   0  -2 312074. 7336.95   6
   2   0  -1 199.576 246.650   6
   2   0  -1-62.6979 133.989   2
  -2   0   1-142.850 183.974   6
  -2   0   1 165.166 152.274   2
   2   0   0 345749. 4338.45   2
   2   0   0 318479. 4391.75   6
   2   0   1 229.619 121.238   1
  -2   0  -1 105.826 224.777   3
   2   0   1 214.026 134.021   2
   2   0   1 72.6484 109.765   5
  -2   0  -1-189.627 113.999   2
   2   0   1 50.8631 199.594   6
   2   0   1 51.4025 224.903   3
  -2   0  -1 4.74846 57.9707   1
  -2   0  -2 287561. 4851.76   3
   2   0   2 275529. 4498.08   6
   2   0   2 290019. 4708.59   1
   2   0   2 280859. 4615.30   2
   2   0   2 278040. 4712.89   5
   2   0   2 279635. 4865.42   3
   2   0   3 276.115 223.867   1
  -2   0  -3 90.0308 190.420   3
  -2   0  -3 477.909 236.734   1
   2   0   3 49.7455 106.618   2
   2   0   3-32.9889 213.416   3
   2   0   4 426079. 9235.23   3
   2   0   4 413726. 9343.63   1
  -2   0  -4 425037. 9399.26   1
  -2   0  -4 411925. 9192.40   3
   2   0   5-286.740 275.144   1
   2   0   5 101.033 83.3907   2
   2   0   5-78.9057 177.809   3
  -2   0  -5-101.723 199.860   1
  -2   0  -5 120.910 160.772   3
   2   0   6 73845.8 2281.39   3
  -2   0  -6 79998.4 2527.79   1
   2   0   6 72226.9 2451.32   1
   2   0   6 72838.0 1760.22   2
  -2   0  -6 75137.1 2230.51   3
   2   0   7 41.2851 197.423   3
   2   0   7 173.766 80.7663   2
  -2   0  -7 251.847 88.1912   6
   2   0   7-63.4107 117.752   6
   2   0   8 35026.8 1004.84   2
   2   0   8 35439.9 1734.01   1
   2   0   8 34311.2 1513.07   3
  -2   0  -8 35590.7 1063.33   6
   2   0   8 38322.0 949.272   4
   2   0   9 48.6313 294.705   1
   2   0   9 184.001 227.572   3
  -2   0  -9-45.9887 102.878   6
   2   0   9-55.6319 75.3694   2
  -2   0 -10 29864.2 1115.03   6
   2   0  10 32047.8 1526.45   3
   2   0  10 30582.6 1721.81   1
   2   0  10 30924.7 979.730   2
  -2   0 -11 82.1017 176.121   6
  -2   0 -11 129.626 111.116   2
   2   0  11-93.0479 230.389   3
   2   0  11-206.325 388.571   1
   2   0  11 71.6689 95.5382   2
   2   0  12 21776.4 1510.73   1
   2   0  12 22865.3 1370.37   3
   2   0  12 22817.1 865.014   2
  -2   0 -12 19649.3 798.312   2
  -2   0 -12 20158.7 1002.37   6
   2   0  13 150.038 373.192   1
  -2   0 -13 181.686 111.639   2
   2   0  13 101.967 316.435   3
  -2   0 -13 143.747 183.960   6
   2   0  13 47.0510 132.794   2
  -2   0 -14 3195.21 320.176   2
   2   0  14 3560.33 741.048   1
   2   0  14 3750.11 351.902   2
  -2   0 -14 3558.35 486.304   6
   2   0  15-152.465 182.528   2
  -2   0 -15 128.035 222.557   6
  -2   0 -15-20.8621 130.102   2
   2   0  15 22.4278 459.474   1
   2   0  16 34186.9 1208.47   2
   2   0  16 32569.3 2080.43   1
  -2   0 -16 31641.7 1514.77   6
  -2   0 -17 0.17704 168.018   2
  -2   0 -17-101.844 235.767   6
   2   0  17-10.5278 149.185   2
   2   0  17-100.575 493.594   1
  -2   0 -18 17240.2 1153.25   6
   2   0  18 16813.2 844.789   2
   2   0  18 16471.1 1591.44   1
  -2   0 -19-34.1402 245.639   6
   2   0  19 204.135 510.055   1
   2   0  19-57.2376 170.409   2
   2   0  20 42499.8 2699.87   1
  -2   0 -20 40773.9 1943.68   6
   2   0  21-492.899 463.895   1
   2   0  22 27764.0 2276.93   1
   2   0  23 252.469 552.541   1
   2   0  24 6021.42 1095.09   1
   2   1 -27 492.134 570.937   6
   2  -1 -27 1219.76 641.018   6
   2   1 -26 21338.7 1908.45   6
   2  -1 -26 22944.5 1959.78   6
   2  -1 -25 388.083 448.060   6
  -2  -1  25-113.337 578.249   1
   2   1 -25 261.067 436.854   6
  -2   1  25 585.888 599.215   1
  -2  -1  24 15605.0 1700.61   1
   2   1 -24 12960.8 1477.53   6
   2  -1 -24 13867.5 1452.04   6
  -2   1  24 15914.6 1617.79   1
  -2   1  23 49.5645 557.730   1
   2  -1 -23-494.915 532.362   6
   2   1 -23 592.450 459.792   6
  -2  -1  23 255.869 307.483   2
  -2  -1  23 453.379 549.420   1
  -2   1  23 155.661 332.792   2
  -2   1  22 13666.2 1219.57   2
  -2  -1  22 15744.7 1678.75   1
   2   1 -22 14260.6 1473.46   6
  -2  -1  22 17620.3 1417.40   2
   2  -1 -22 17616.0 1593.88   6
  -2   1  22 14736.8 1563.52   1
   2   1 -21 3385.38 723.221   6
  -2  -1  21 1386.52 596.707   1
  -2   1  21 3160.59 811.780   1
   2  -1 -21 3012.88 718.128   6
  -2   1  21 2992.93 607.896   2
  -2  -1  21 2405.99 534.285   2
   2  -1 -20 9170.09 1187.62   6
  -2   1  20 10877.6 1286.26   1
  -2  -1  20 10576.4 1078.57   2
  -2   1  20 11672.3 1113.05   2
   2   1 -20 7894.11 1063.10   6
  -2  -1  20 10928.1 1311.73   1
  -2  -1  19 6779.03 1081.67   1
   2  -1 -19 5236.28 871.362   6
   2   1 -19 6048.04 933.201   6
  -2   1  19 6759.35 833.197   2
  -2  -1  19 6353.11 840.962   2
  -2   1  19 5975.93 965.900   1
   2   1 -18 1093.97 322.005   4
  -2   1  18 2070.77 506.370   2
  -2  -1  18 794.790 534.557   1
   2   1 -18 2259.02 658.086   6
  -2   1  18 654.845 443.435   1
   2  -1 -18 733.869 459.967   6
  -2  -1  18 1534.99 434.537   2
   2  -1 -18 925.719 395.262   4
   2   1 -17 4946.99 836.091   6
   2  -1 -17 5588.24 726.023   4
  -2   1  17 6363.77 781.331   2
  -2  -1  17 5767.19 801.721   2
  -2   1  17 5505.75 902.962   1
  -2  -1  17 7762.04 1047.08   1
   2   1 -17 4061.25 622.779   4
   2  -1 -17 7432.84 1002.89   6
  -2   1  16 1648.08 572.207   1
   2   1 -16 2168.49 642.884   6
  -2   1  16 2364.97 576.525   2
   2  -1 -16 2178.26 651.535   6
  -2  -1  16 1782.31 517.300   2
  -2  -1  16 1730.53 632.232   1
   2  -1 -16 1423.64 392.006   4
   2   1 -16 1405.20 391.421   4
  -2   1  15 15044.6 1165.61   2
  -2  -1  15 12307.0 1099.36   2
   2  -1 -15 11673.8 992.234   2
  -2   1  15 13659.3 1261.37   1
   2   1 -15 12443.0 1032.09   4
  -2  -1  15 12197.6 1208.06   1
   2  -1 -15 13530.5 1267.05   6
   2   1 -15 13506.1 1259.07   6
   2  -1 -15 12836.5 1094.16   4
  -2  -1  14 16587.0 1362.48   1
  -2   1  14 18642.8 1399.17   1
  -2  -1  14 17559.0 1271.52   2
   2   1 -14 15014.5 1147.46   4
   2  -1 -14 20219.4 1530.96   6
  -2   1  14 19855.8 1300.53   2
   2  -1 -14 15924.4 1123.20   2
   2  -1 -14 17262.9 1237.26   4
   2   1 -14 17638.1 1264.53   2
   2   1 -14 17250.6 1420.09   6
  -2   1  13 280.142 375.477   1
  -2  -1  13 854.900 421.479   5
  -2  -1  13 736.971 347.726   2
  -2  -1  13 391.718 398.301   1
   2  -1 -13-321.011 407.348   6
  -2   1  13 784.860 253.448   2
   2  -1 -13 836.435 293.181   2
   2  -1 -13 413.859 262.648   4
   2   1 -13 1257.67 489.963   6
   2   1 -13 721.030 341.940   4
   2   1 -13 606.515 326.429   2
   2  -1 -12 94638.4 3476.27   6
  -2   1  12 88888.8 3105.21   2
  -2   1  12 93300.6 3607.73   6
  -2   1  12 85469.3 3186.13   1
  -2  -1  12 90393.1 3281.95   5
  -2  -1  12 89266.6 3186.49   2
   2  -1 -12 93790.0 3223.47   4
   2   1 -12 92794.6 3160.47   2
   2   1 -12 88119.7 3420.19   6
   2  -1 -12 86375.1 2949.23   2
  -2  -1  12 85026.2 3204.58   1
   2   1 -12 83815.3 2988.43   4
   2  -1 -11 14363.1 1094.37   4
  -2  -1  11 14636.4 1125.65   5
   2   1 -11 12980.8 1011.35   2
  -2  -1  11 14300.9 1069.94   2
  -2   1  11 17485.1 1342.19   6
   2   1 -11 11893.7 1147.56   6
   2  -1 -11 13850.5 973.044   2
  -2   1  11 13105.6 1039.71   1
  -2   1  11 14240.6 1024.70   2
  -2  -1  11 12565.7 1013.64   1
   2  -1 -11 14865.2 1211.28   6
  -2   1  10 76320.0 2702.57   1
   2  -1 -10 77575.8 2975.95   6
  -2   1  10 73293.5 2632.04   2
   2   1 -10 71189.4 2875.64   6
  -2   1  10 79918.3 3129.24   6
  -2  -1  10 74752.1 2741.77   2
   2  -1 -10 73952.2 2545.09   2
   2  -1 -10 79438.1 2829.23   4
  -2  -1  10 68883.6 2615.46   1
  -2  -1  10 75187.6 2711.37   5
   2   1 -10 74582.2 2696.20   2
   2   1  -9 392.814 361.856   6
  -2   1   9 739.697 366.325   6
   2  -1  -9 1529.05 321.681   2
  -2  -1   9 746.864 248.220   1
  -2  -1   9 978.300 331.950   5
  -2   1   9 846.145 248.020   1
   2  -1  -9 826.535 415.911   6
  -2   1   9 1067.22 308.430   2
  -2  -1   9 1305.58 278.686   2
   2   1  -9 751.123 300.625   2
   2  -1  -9 831.620 295.810   4
  -2  -1   8 297240. 7412.18   2
   2  -1  -8 302348. 7152.76   2
  -2   1   8 296054. 7159.79   1
  -2  -1   8 283976. 7125.32   1
  -2   1   8 285838. 7239.52   2
   2   1  -8 299326. 7590.04   6
  -2  -1   8 293838. 7185.78   5
   2   1  -8 314518. 7433.78   2
  -2   1   8 318921. 7884.35   6
   2  -1  -8 315824. 7608.25   4
   2  -1  -8 299935. 7700.66   6
   2  -1  -7 2430.54 516.057   6
  -2  -1   7 1653.89 343.709   1
   2   1  -7 2934.19 381.131   1
  -2  -1   7 2776.77 415.285   5
  -2  -1   7 1900.54 391.031   2
   2  -1  -7 2079.91 436.451   4
  -2   1   7 1931.93 366.567   2
  -2   1   7 1549.30 396.480   6
   2  -1  -7 1977.59 340.211   2
   2   1  -7 2080.56 465.179   6
   2   1  -7 1877.54 361.850   2
   2   1  -6 232300. 5987.65   6
   2  -1  -6 222960. 6044.23   6
   2   1  -6 240056. 5536.18   1
   2  -1  -6 235703. 6097.32   4
  -2  -1   6 227864. 5456.97   1
   2  -1  -6 238957. 5615.84   2
  -2  -1   6 218060. 5828.14   2
   2   1  -6 244010. 5887.53   2
  -2   1   6 230318. 5703.26   2
  -2  -1   6 230724. 5469.16   5
  -2   1   6 236848. 6243.94   6
  -2   1   5 52493.5 2133.68   6
  -2  -1   5 51114.6 1926.08   2
   2  -1  -5 53566.2 1762.65   2
  -2   1   5 51905.2 1809.83   2
  -2  -1   5 55879.8 1602.33   5
   2  -1  -5 49452.9 2029.17   6
   2   1  -5 52434.3 1930.77   2
   2  -1  -5 55316.3 2112.85   4
   2   1  -5 53413.3 1641.78   1
  -2  -1   5 51800.6 1575.52   1
   2   1  -5 51721.9 1971.85   6
   2  -1  -4 270952. 6916.89   6
  -2   1   4 282262. 7047.39   6
   2   1  -4 283069. 6845.79   6
  -2  -1   4 290706. 6220.32   1
   2  -1  -4 284000. 6556.17   2
  -2   1   4 284120. 6618.27   2
   2  -1  -4 293599. 7109.42   4
   2   1  -4 290336. 6833.99   2
   2   1  -4 294944. 6318.12   1
  -2  -1   4 272517. 6790.22   2
  -2  -1   4 290757. 6228.13   5
  -2   1   3 221614. 5167.40   2
   2   1  -3 233922. 5432.67   2
  -2  -1   3 215378. 5345.21   2
   2   1  -3 218086. 5347.10   6
   2  -1  -3 219406. 5128.89   2
  -2  -1   3 221801. 4720.67   1
   2   1  -3 231872. 4792.97   1
  -2  -1   3 217633. 4723.63   5
  -2   1   3 220279. 5573.57   6
   2  -1  -3 214472. 5430.48   6
   2  -1  -3 228534. 5677.61   4
  -2   1   2 199023. 5017.31   6
  -2   1   2 198119. 4671.15   2
   2  -1  -2 200746. 4916.53   6
  -2  -1   2 196083. 4854.68   2
   2   1  -2 209674. 4928.14   2
   2  -1  -2 201720. 4675.11   2
  -2   1   1 94124.2 2079.62   2
   2  -1  -1 96933.5 2260.73   6
   2  -1  -1 92191.6 2081.34   2
  -2   1   1 91273.2 2347.95   6
   2   1  -1 97522.7 2301.55   2
  -2   1   0 1663.77 302.763   6
   2  -1   0 1158.65 191.428   2
  -2  -1   0 223.100 137.570   3
   2  -1   0 1750.39 243.837   6
  -2  -1   0 323.786 132.041   2
   2   1   0 1072.08 244.219   2
   2   1   0 1657.41 284.979   3
   2  -1   1 7599.59 421.484   2
  -2  -1  -1 761.022 151.516   2
   2   1   1 7625.40 463.927   3
   2   1   1 7971.11 460.037   2
  -2   1  -1 7938.28 476.829   6
  -2   1  -1 8274.65 528.512   3
  -2   1  -1 178.362 135.375   5
  -2  -1  -1 8491.07 460.760   3
   2  -1   1 7779.27 377.118   6
  -2  -1  -2 66430.6 1685.17   3
  -2   1  -2 64818.4 1476.15   6
  -2   1  -2 68622.3 1718.52   3
   2  -1   2 65794.1 1333.75   6
  -2   1  -2 42098.9 1391.91   5
  -2   1  -2 41792.7 1388.63   1
  -2  -1  -2 24591.0 1240.27   2
   2  -1   2 68958.9 1584.13   5
   2   1   2 68183.5 1599.32   2
   2  -1   2 69209.4 1776.01   3
   2  -1   2 70379.7 1570.21   1
   2   1   2 68741.9 1709.53   3
  -2  -1  -3 750.637 214.577   3
   2  -1   3 927.492 261.027   3
  -2   1  -3 1016.32 254.756   3
   2  -1   3 885.334 255.883   5
  -2   1  -3 1185.78 238.511   1
  -2  -1  -3 699.815 128.077   2
   2   1   3 718.025 229.571   3
   2  -1   3 615.542 218.341   1
   2   1   3 677.180 151.350   2
  -2   1  -3 1042.59 265.626   5
   2  -1   4 6226.70 498.253   1
   2   1   4 5806.66 475.607   3
   2  -1   4 5929.53 505.406   5
  -2  -1  -4 6098.88 492.801   3
   2   1   4 5442.79 305.124   2
  -2   1  -4 6923.99 499.473   1
   2   1   4 5430.05 519.961   1
   2  -1   4 5628.93 462.727   3
  -2   1  -4 5386.85 442.297   3
   2  -1   5 39217.8 1395.56   3
   2  -1   5 40026.1 1174.63   2
   2  -1   5 42141.9 1532.96   5
  -2   1  -5 41886.5 1519.73   1
   2   1   5 39057.2 1024.69   6
   2   1   5 39764.3 1592.21   1
   2  -1   5 40121.3 1291.28   4
  -2  -1  -5 40730.6 1451.94   3
   2  -1   5 39909.7 1505.97   1
   2   1   5 40813.2 1499.20   3
  -2   1  -5 38086.6 1371.85   3
   2   1   6 39820.1 1702.63   1
   2  -1   6 40205.0 1622.59   1
  -2   1  -6 42835.4 1655.03   1
   2   1   6 43576.9 1591.58   3
   2  -1   6 43365.7 1684.54   5
   2  -1   6 41884.6 1503.73   3
  -2   1  -6 40369.5 1451.75   3
   2   1   6 39012.7 1103.25   6
   2  -1   6 45215.8 1269.19   4
   2  -1   6 41109.1 1207.95   2
   2  -1   7 14784.3 848.401   3
  -2  -1  -7 15640.8 559.025   6
   2   1   7 14787.2 614.667   6
   2   1   7 14595.6 1024.00   1
  -2   1  -7 14261.7 990.232   1
   2  -1   7 15643.1 1014.88   5
   2  -1   7 12768.8 909.116   1
   2  -1   7 15297.6 557.007   4
  -2   1  -7 14388.7 549.082   6
   2  -1   7 14958.2 625.952   2
   2   1   7 16142.7 606.160   4
  -2   1  -7 15254.9 838.958   3
   2   1   7 15058.7 919.784   3
   2  -1   8 87662.0 2651.43   3
  -2   1  -8 88341.0 2913.08   1
   2   1   8 83587.9 2962.70   1
  -2   1  -8 81825.1 2148.17   6
  -2  -1  -8 88544.6 2137.50   6
   2  -1   8 88219.1 2967.79   5
   2  -1   8 84278.5 2178.55   2
   2  -1   8 82594.7 2885.77   1
   2   1   8 87698.1 2103.00   4
   2   1   8 82410.4 2251.26   6
   2   1   8 86741.6 2764.99   3
   2  -1   9 9095.78 727.057   3
   2  -1   9 8531.02 477.134   2
  -2  -1  -9 9187.91 504.372   6
   2   1   9 8801.12 858.076   1
  -2   1  -9 8991.94 514.608   6
  -2   1  -9 7993.13 807.070   1
   2  -1   9 9059.68 878.140   5
   2  -1   9 6986.43 784.295   1
  -2   1  -9 8880.86 518.609   2
   2   1   9 7363.20 707.599   3
   2   1   9 7883.99 547.788   6
   2   1   9 9243.74 426.328   4
  -2  -1 -10 122505. 3080.88   6
  -2   1 -10 122644. 3924.45   1
   2   1  10 117851. 3246.41   6
  -2   1 -10 123665. 3076.14   2
   2  -1  10 123745. 4054.14   5
   2   1  10 123570. 2824.44   4
   2   1  10 118733. 3976.53   1
   2  -1  10 118317. 3960.94   1
  -2   1 -10 121976. 3132.44   6
   2  -1  10 125046. 3625.05   3
   2  -1  10 118476. 3002.25   2
   2   1  10 120145. 3733.40   3
   2  -1  11 193.639 125.750   2
  -2  -1 -11 206.413 164.896   6
   2   1  11 86.0017 257.164   3
  -2   1 -11-29.6058 135.893   2
   2   1  11 277.607 202.147   6
  -2   1 -11 123.475 157.132   6
   2  -1  11 47.4082 401.709   1
   2  -1  11 210.129 254.032   3
  -2   1 -11 399.214 230.917   1
   2   1  11 58.8675 83.1042   4
   2  -1  11-282.016 352.696   5
   2   1  11 351.582 400.593   1
   2  -1  12 93830.2 3086.48   3
   2   1  12 94579.9 3490.20   1
   2  -1  12 82207.0 3342.92   1
  -2  -1 -12 88981.2 2578.05   6
   2  -1  12 92078.9 2452.88   2
   2   1  12 87089.0 2106.50   4
   2   1  12 82213.3 2036.59   2
  -2   1 -12 91965.2 2639.52   6
  -2   1 -12 87700.6 2442.83   2
   2   1  12 88746.7 3172.16   3
   2   1  12 88882.3 2725.33   6
  -2   1 -13 409.137 187.212   2
  -2  -1 -13 542.714 240.984   6
   2  -1  13 339.641 282.609   3
   2   1  13 369.568 111.127   2
   2   1  13-459.128 497.481   1
   2   1  13 152.191 228.114   6
  -2   1 -13 207.970 202.212   6
   2  -1  13 298.790 431.206   1
   2  -1  13 250.207 152.667   2
   2  -1  14 82236.9 3474.77   1
  -2   1 -14 91927.8 2696.21   6
   2  -1  14 85921.3 2411.15   2
   2   1  14 84630.0 2003.29   2
  -2  -1 -14 80940.0 2584.74   6
   2  -1  14 82733.0 3033.70   3
  -2   1 -14 79353.0 2365.24   2
   2   1  14 87339.3 3479.69   1
   2   1  14 88258.8 2795.79   6
   2   1  15 20587.2 727.565   2
   2  -1  15 21070.1 1642.84   1
  -2   1 -15 22105.2 1178.21   6
   2   1  15 19813.8 1616.02   1
   2  -1  15 22914.3 1045.30   2
  -2   1 -15 18482.2 957.105   2
  -2  -1 -15 15830.9 659.168   2
  -2  -1 -15 17487.0 1079.93   6
  -2  -1 -16 37224.8 1672.33   6
  -2   1 -16 44343.8 1780.32   6
  -2   1 -16 35235.0 1436.88   2
   2  -1  16 44123.5 1553.10   2
  -2  -1 -16 29965.5 1073.42   2
   2   1  16 38498.3 2277.38   1
   2   1  16 39401.4 1159.70   2
   2  -1  16 41127.1 2431.56   1
   2   1  17 2919.25 701.995   1
   2  -1  17 2883.10 716.425   1
  -2  -1 -17 3060.82 506.692   6
  -2   1 -17 3865.37 536.047   6
   2  -1  17 3943.17 465.105   2
   2   1  17 3224.80 287.643   2
  -2  -1 -17 1968.54 226.101   2
  -2   1 -17 2641.43 371.504   2
  -2  -1 -18 14993.4 1086.71   6
  -2   1 -18 15924.4 1108.65   6
   2  -1  18 15729.8 916.848   2
   2   1  18 15447.1 1516.31   1
   2  -1  18 14645.8 1578.47   1
  -2   1 -19 1622.83 426.906   6
  -2  -1 -19 1190.92 383.160   6
   2   1  19 951.561 574.907   1
   2  -1  19 903.891 237.135   2
   2  -1  19 881.845 512.977   1
  -2   1 -20-37.0999 240.144   6
   2  -1  20-348.087 501.796   1
   2   1  20-194.337 477.198   1
  -2  -1 -20 190.531 277.307   6
   2  -1  21 18858.5 1823.92   1
  -2  -1 -21 17355.1 1273.87   6
   2   1  21 18061.2 1759.26   1
   2  -1  22 7029.24 1171.40   1
   2   1  22 6314.17 1129.82   1
   2   1  23 10643.1 1480.32   1
   2  -1  23 10169.3 1472.55   1
   2  -1  24 16504.7 1828.04   1
   2   1  24 17061.7 1867.25   1
   2   2 -27 11528.4 1467.71   6
   2  -2 -27 11077.9 1364.38   6
   2   2 -26 1560.46 640.572   6
   2  -2 -26 1223.62 672.962   6
   2   2 -25 20111.0 1846.87   6
  -2   2  25 24904.2 2118.52   1
  -2  -2  25 21815.0 2077.58   1
   2  -2 -25 19379.0 1785.96   6
   2  -2 -24 13399.0 1504.54   6
   2   2 -24 13531.0 1529.36   6
  -2  -2  24 14691.8 1356.27   2
  -2   2  24 15623.7 1649.97   1
  -2  -2  24 14655.2 1687.87   1
   2   2 -23 32166.5 2280.44   6
  -2  -2  23 36331.0 2611.87   1
   2  -2 -23 31623.2 2228.14   6
  -2  -2  23 32299.4 2032.06   2
  -2   2  23 29401.9 2212.76   1
   2   2 -22 13660.5 1492.21   6
  -2   2  22 14217.3 1525.28   1
  -2  -2  22 17032.5 1736.16   1
  -2  -2  22 14595.5 1318.51   2
   2  -2 -22 15491.4 1509.43   6
  -2   2  22 14406.8 1258.13   2
  -2  -2  21 21187.2 1876.50   1
  -2   2  21 21985.8 1536.04   2
  -2  -2  21 20437.0 1539.48   2
  -2   2  21 22493.5 1849.22   1
   2  -2 -21 21544.2 1762.27   6
   2   2 -21 19074.0 1708.91   6
   2   2 -20 38528.4 2385.86   6
  -2  -2  20 35924.9 2416.36   1
  -2   2  20 38117.2 2043.18   2
  -2   2  20 35982.3 2333.86   1
  -2  -2  20 38837.3 2154.92   2
   2  -2 -20 37905.8 2346.00   6
  -2   2  19 21891.4 1744.03   1
   2  -2 -19 22968.8 1759.47   6
   2   2 -19 21592.3 1758.82   6
  -2  -2  19 22691.1 1822.86   1
  -2  -2  19 24507.4 1659.49   2
  -2   2  19 25268.6 1600.78   2
   2  -2 -18 20046.9 1628.42   6
   2   2 -18 17190.8 1550.50   6
  -2   2  18 19418.0 1360.94   2
   2   2 -18 13748.4 1102.39   4
  -2  -2  18 20168.3 1689.25   1
  -2   2  18 18737.3 1557.64   1
  -2  -2  18 20414.5 1476.83   2
   2  -2 -18 16869.4 1249.87   4
   2   2 -17 2779.24 556.654   4
   2   2 -17 2875.39 724.956   6
  -2  -2  17 2072.76 687.699   1
  -2   2  17 1818.79 482.439   2
   2  -2 -17 3146.93 709.397   6
  -2   2  17 2498.65 623.918   1
  -2  -2  17 2643.04 568.256   2
   2  -2 -17 2157.18 460.683   4
   2  -2 -16 31752.2 1700.41   2
   2   2 -16 33194.6 2102.26   6
  -2   2  16 36362.1 2092.06   1
  -2   2  16 34570.8 1856.15   2
  -2  -2  16 33262.9 2083.07   1
   2  -2 -16 37914.3 1924.46   4
   2   2 -16 28994.0 1627.54   4
   2  -2 -16 35968.5 2153.32   6
  -2  -2  16 35508.8 1957.31   2
  -2  -2  15-339.362 539.332   1
  -2   2  15-84.0916 364.016   1
   2  -2 -15-121.831 444.390   6
   2   2 -15-162.407 291.833   4
   2  -2 -15 402.988 388.782   4
  -2   2  15 298.363 296.411   2
  -2  -2  15 31.6562 378.396   2
   2  -2 -15-267.973 278.515   2
   2   2 -15 225.781 520.688   6
  -2  -2  14 78246.9 3208.93   1
  -2  -2  14 86211.0 3201.48   2
   2   2 -14 80188.7 3343.92   6
   2  -2 -14 84587.7 3170.71   4
  -2   2  14 82385.6 2983.22   2
  -2   2  14 80204.4 3157.33   1
   2  -2 -14 84060.0 3390.68   6
   2  -2 -14 74094.6 2816.25   2
  -2  -2  13 14201.6 1262.37   5
  -2  -2  13 12917.8 1178.52   1
  -2   2  13 13790.2 1077.70   2
   2  -2 -13 15070.2 1283.55   6
  -2  -2  13 15208.2 1153.40   2
   2  -2 -13 13555.6 1010.49   2
   2  -2 -13 15094.4 1223.63   4
  -2   2  13 13851.6 1133.32   1
   2   2 -13 14887.6 1127.24   2
   2   2 -13 13119.3 1243.84   6
  -2   2  12 28354.8 1517.27   2
   2  -2 -12 29755.1 1778.17   6
  -2   2  12 29819.9 1629.65   1
  -2   2  12 28300.6 1819.87   6
  -2  -2  12 29993.1 1686.92   5
   2   2 -12 25667.2 1668.66   6
   2  -2 -12 32517.9 1775.97   4
   2  -2 -12 27075.1 1436.61   2
  -2  -2  12 28430.7 1625.79   2
   2   2 -12 32150.4 1682.36   2
  -2  -2  12 27178.9 1607.84   1
  -2   2  11 14784.1 1024.71   2
   2  -2 -11 15090.8 972.688   2
   2   2 -11 16222.6 1251.25   6
  -2   2  11 13730.7 1030.06   1
  -2  -2  11 14274.9 1049.65   5
   2  -2 -11 13710.1 1181.69   6
  -2  -2  11 14827.4 1079.64   1
  -2  -2  11 14921.8 1123.87   2
  -2   2  11 15609.1 1308.29   6
   2  -2 -11 14823.3 1159.26   4
   2   2 -11 15353.6 1076.84   1
   2   2 -11 13989.6 1102.99   2
   2  -2 -10 35599.1 1894.13   6
   2   2 -10 37692.6 1879.95   6
   2  -2 -10 35603.8 1553.55   2
  -2  -2  10 34470.2 1662.52   1
  -2   2  10 33769.2 1624.74   2
  -2   2  10 37797.5 2022.22   6
   2   2 -10 36849.9 1672.86   1
  -2  -2  10 35449.5 1704.72   5
  -2  -2  10 38628.6 1849.03   2
   2  -2 -10 38857.7 1900.94   4
   2   2 -10 39377.5 1826.65   2
  -2  -2   9 84642.3 2745.82   5
  -2  -2   9 79305.5 2673.63   1
  -2  -2   9 83313.3 2925.94   2
  -2   2   9 84552.0 3187.17   6
   2   2  -9 81102.0 2964.61   6
  -2   2   9 81539.3 2717.59   2
   2   2  -9 81326.0 2693.07   1
   2  -2  -9 77185.7 2987.60   6
   2   2  -9 86733.6 2954.17   2
   2  -2  -9 81822.4 2592.50   2
   2  -2  -9 91763.4 3135.45   4
  -2   2   8 291.662 228.105   2
  -2   2   8 49.1881 325.669   6
   2   2  -8-215.824 268.042   6
   2  -2  -8 185.044 308.389   6
  -2  -2   8 114.860 212.039   5
  -2  -2   8 219.728 196.937   1
   2  -2  -8 83.8024 167.308   2
   2   2  -8 139.395 203.069   1
  -2  -2   8 297.247 267.050   2
   2  -2  -8 83.6050 281.697   4
   2   2  -8 208.012 245.342   2
   2  -2  -7 99590.1 3434.62   6
   2  -2  -7 112707. 3094.82   2
   2   2  -7 106160. 3390.49   6
  -2  -2   7 112035. 3071.67   5
   2   2  -7 116433. 3471.63   2
  -2   2   7 114776. 3683.59   6
  -2  -2   7 109525. 3446.44   2
   2  -2  -7 112556. 3652.51   4
  -2   2   7 109808. 3184.37   2
  -2  -2   7 110542. 3043.20   1
   2   2  -7 111632. 3068.84   1
  -2  -2   6 8831.01 581.414   5
   2  -2  -6 7951.46 582.815   2
  -2  -2   6 8103.72 550.877   1
   2   2  -6 8022.70 545.427   1
  -2  -2   6 7203.68 748.623   2
  -2   2   6 9146.15 654.579   2
   2  -2  -6 10150.5 868.392   4
   2   2  -6 8800.83 767.813   2
  -2   2   6 8483.96 782.022   6
   2   2  -6 8306.08 731.703   6
   2  -2  -6 8885.09 814.384   6
   2  -2  -5 83561.5 2870.06   4
   2  -2  -5 73419.0 2588.37   6
  -2  -2   5 78175.5 2140.12   5
  -2   2   5 80617.6 2373.73   2
   2  -2  -5 78096.5 2290.00   2
  -2  -2   5 81982.7 2661.07   2
  -2   2   5 87731.3 2808.97   6
  -2  -2   5 78939.6 2137.60   1
   2   2  -5 78792.9 2148.20   5
   2   2  -5 82016.3 2647.77   2
   2   2  -5 79157.6 2143.86   1
   2  -2  -4 4742.74 538.698   6
  -2   2   4 3929.08 406.453   2
  -2   2   4 4497.16 667.770   4
   2  -2  -4 3726.27 369.619   2
   2   2  -4 4568.88 499.774   2
  -2   2   4 4522.03 531.970   6
  -2  -2   4 3609.19 470.168   2
   2  -2  -4 3649.92 532.536   4
   2   2  -4 4225.55 313.924   1
   2   2  -4 4127.77 319.292   5
  -2  -2   3 372149. 8890.30   2
   2  -2  -3 392205. 8803.80   6
  -2   2   3 388979. 9308.00   4
   2  -2  -3 382780. 8524.84   2
   2   2  -3 390343. 8222.17   5
  -2   2   3 419789. 8979.28   6
   2   2  -3 412222. 8234.05   1
   2  -2  -3 378288. 9219.61   4
  -2  -2   3 397134. 8290.35   3
   2   2  -3 382444. 8905.21   2
   2  -2  -2 56347.0 1772.12   6
   2  -2  -2 54194.2 1636.90   2
  -2  -2   2 52632.6 1861.61   2
   2  -2  -2 54453.3 2100.54   4
  -2  -2   2 54085.9 1474.69   3
  -2   2   2 60068.4 1890.92   6
  -2   2   2 53891.2 2185.99   4
   2   2  -2 51644.3 1841.01   2
   2  -2  -1 24945.9 1272.73   4
   2   2  -1 24991.7 865.801   3
  -2   2   1 25725.5 1038.26   6
   2  -2  -1 25452.5 963.278   6
  -2  -2   1 28407.3 1145.83   2
   2   2  -1 23973.5 1071.81   2
  -2   2   1 24295.0 1330.46   4
  -2  -2   0 95195.2 2542.30   3
  -2   2   0 100714. 3173.17   4
  -2  -2   0 92381.0 2744.84   2
   2  -2   0 112369. 2612.89   6
   2  -2   0 108691. 3153.15   4
   2   2   0 104169. 2828.77   2
   2   2   0 109801. 2614.42   3
  -2   2   0 114238. 2734.20   6
   2   2   1 11280.0 594.524   3
   2  -2   1 11628.9 501.874   6
  -2  -2  -1 9064.51 563.138   2
  -2   2  -1 12260.2 563.214   6
   2   2   1 11153.6 621.133   2
  -2  -2  -1 11943.3 604.992   3
   2  -2   1 12570.3 808.457   4
  -2   2  -1 10750.2 836.547   4
   2  -2   2 25350.5 790.578   6
  -2   2  -2 29333.7 1003.53   5
  -2   2  -2 28052.9 1083.82   3
  -2   2  -2 28645.4 1002.54   1
  -2   2  -2 27352.7 853.998   6
   2   2   2 27177.6 1033.56   3
  -2  -2  -2 26512.5 948.966   2
  -2   2  -2 26975.0 1251.88   4
   2   2   2 25508.3 945.596   2
   2  -2   2 27459.4 1212.73   4
  -2  -2  -2 26967.5 1024.86   3
   2  -2   3 116014. 2985.68   1
   2  -2   3 114928. 2982.54   5
   2   2   3 111695. 3006.58   3
  -2  -2  -3 115302. 3004.20   3
  -2   2  -3 112752. 2914.16   5
   2   2   3 114966. 2727.40   2
  -2   2  -3 114521. 2604.58   6
  -2   2  -3 116031. 2950.93   3
  -2   2  -3 119694. 2937.20   1
   2  -2   3 117873. 3115.86   4
  -2  -2  -3 114478. 2719.85   2
   2  -2   4 82398.1 2288.56   4
  -2  -2  -4 81872.7 1896.68   2
   2  -2   4 81744.3 2304.03   3
  -2   2  -4 78003.6 2274.26   5
   2  -2   4 79685.0 2309.15   1
  -2   2  -4 80363.6 2246.86   3
   2  -2   4 79720.7 2322.20   5
  -2   2  -4 81935.9 1849.33   6
   2  -2   4 80745.7 2156.62   2
   2   2   4 80470.6 1910.70   2
   2   2   4 79249.2 2354.76   3
  -2   2  -4 81847.4 2301.82   1
   2  -2   5 41480.0 1527.89   5
  -2   2  -5 41334.0 1387.99   3
   2   2   5 37775.2 1127.71   6
   2  -2   5 41019.7 1437.50   3
  -2   2  -5 41086.0 1495.16   5
   2  -2   5 40373.0 1494.06   1
   2  -2   5 40806.4 1293.44   4
  -2   2  -5 40912.5 1483.48   1
   2   2   5 40907.2 1540.70   3
   2  -2   5 38934.4 1269.17   2
  -2   2  -6 27020.4 1282.93   1
   2  -2   6 29736.8 1323.39   5
   2  -2   6 28868.0 1308.55   1
   2  -2   6 28905.3 1049.42   2
   2  -2   6 31112.6 968.261   4
  -2   2  -6 29585.1 1308.24   5
   2  -2   6 28186.9 1179.03   3
   2   2   6 30032.7 1326.48   3
  -2   2  -6 28474.5 1148.61   3
   2   2   6 28345.1 932.115   6
   2  -2   7 43961.4 1148.09   4
   2  -2   7 42727.7 1569.13   3
   2  -2   7 42242.0 1752.49   1
   2   2   7 41633.1 1720.87   3
   2  -2   7 44666.1 1391.93   2
   2   2   7 44446.9 1351.01   4
   2  -2   7 44563.3 1793.99   5
  -2   2  -7 44073.8 1734.04   1
   2   2   7 40024.9 1271.62   6
  -2   2  -7 43336.1 1538.63   3
   2  -2   8 57193.5 2197.46   1
  -2   2  -8 57794.3 1597.16   6
  -2   2  -8 58268.0 1905.87   3
  -2  -2  -8 58901.1 1626.02   6
   2  -2   8 58300.3 1725.59   2
   2  -2   8 56011.3 1938.33   3
   2  -2   8 58443.5 2239.30   5
  -2   2  -8 56262.9 2145.13   1
   2   2   8 54348.0 1645.77   6
   2   2   8 52884.8 2179.61   1
   2   2   8 58206.0 1657.44   4
   2   2   8 54186.7 2136.92   3
  -2   2  -8 59073.1 1776.88   2
   2  -2   9 144505. 3899.10   3
   2  -2   9 137806. 4228.93   1
   2  -2   9 143482. 3539.32   2
  -2   2  -9 143578. 3492.89   6
   2   2   9 134994. 4129.50   3
   2   2   9 133448. 3511.41   6
  -2  -2  -9 144148. 3462.73   6
   2   2   9 135984. 4228.03   1
   2  -2   9 147635. 4335.99   5
  -2   2  -9 142520. 4194.02   1
  -2   2  -9 147366. 3636.27   2
   2   2   9 143570. 3422.75   4
   2  -2  10 14660.9 948.129   3
   2  -2  10 13635.3 726.073   2
  -2   2 -10 12892.8 733.741   6
   2  -2  10 11895.1 1048.06   1
  -2   2 -10 15005.2 1094.05   1
   2   2  10 12538.8 740.534   6
   2  -2  10 13224.4 1092.77   5
   2   2  10 12187.1 1029.75   1
  -2  -2 -10 14699.6 736.427   6
   2   2  10 13803.1 652.370   4
  -2   2 -10 12882.5 743.188   2
   2   2  10 10928.0 928.561   3
  -2   2 -11 78272.1 2983.56   1
  -2   2 -11 82798.8 2399.26   6
  -2  -2 -11 82723.9 2340.57   6
   2  -2  11 79339.1 3095.91   5
   2  -2  11 74844.2 2659.52   3
   2  -2  11 72857.3 2983.27   1
   2   2  11 76208.2 3005.24   1
  -2   2 -11 79829.1 2365.01   2
   2   2  11 78901.1 2126.48   4
   2   2  11 73469.6 2410.54   6
   2   2  11 72905.1 2852.26   3
   2  -2  11 80312.2 2309.97   2
   2  -2  12-102.365 425.874   1
  -2  -2 -12 453.581 195.849   6
   2  -2  12 268.171 163.068   2
   2   2  12-39.1260 243.307   6
   2   2  12 162.465 125.045   4
   2   2  12 0.47260 354.984   1
  -2   2 -12-179.187 191.051   2
  -2   2 -12-58.3825 222.461   6
   2  -2  12 439.158 296.106   3
   2  -2  13 78726.1 2828.12   3
   2  -2  13 70153.4 3136.83   1
   2   2  13 75042.3 2610.58   6
  -2  -2 -13 76426.1 2463.50   6
   2   2  13 74474.5 3157.02   1
   2  -2  13 81214.7 2412.05   2
  -2   2 -13 82270.5 2529.86   6
  -2   2 -13 76947.1 2434.41   2
   2   2  13 77836.5 2144.49   4
   2   2  14 801.342 182.499   4
   2  -2  14 1430.95 403.340   3
   2   2  14 996.865 351.572   6
   2  -2  14 626.838 438.993   1
   2   2  14 908.066 418.811   1
   2  -2  14 692.909 219.320   2
  -2  -2 -14 423.955 243.355   6
  -2   2 -14 275.194 235.110   6
  -2   2 -14 334.929 208.967   2
   2  -2  15 21692.3 1134.07   2
  -2  -2 -15 17858.2 1129.95   6
  -2   2 -15 24494.8 1248.48   6
   2   2  15 21746.8 1290.00   6
   2  -2  15 20884.3 1712.23   1
   2   2  15 21995.0 862.813   4
  -2   2 -15 19156.4 1085.90   2
   2   2  15 23333.8 1706.76   1
  -2  -2 -16 39670.4 1836.22   6
   2   2  16 46960.7 2550.99   1
  -2   2 -16 51642.6 1975.50   6
   2   2  16 45890.3 2007.62   6
   2  -2  16 44876.1 1788.26   2
  -2   2 -16 42449.6 1761.91   2
   2  -2  16 46192.9 2634.51   1
   2   2  17 5300.27 899.157   1
   2   2  17 4985.84 683.522   6
   2  -2  17 5513.42 586.452   2
   2  -2  17 3640.56 843.399   1
  -2   2 -17 6102.05 668.073   6
  -2   2 -17 4032.14 519.706   2
  -2  -2 -17 5002.63 607.571   6
   2   2  18 15841.1 1196.28   6
   2  -2  18 16351.7 1628.19   1
   2   2  18 17848.5 1607.29   1
  -2   2 -18 17053.3 1131.03   6
   2  -2  18 17154.2 1044.17   2
  -2  -2 -18 11844.8 1035.12   6
  -2   2 -19 367.689 283.278   6
   2   2  19 1189.42 643.585   1
   2  -2  19 638.389 602.272   1
   2  -2  19 758.014 321.400   2
  -2  -2 -19 298.530 274.187   6
   2  -2  20 15122.6 1610.22   1
  -2  -2 -20 14807.9 1168.48   6
  -2   2 -20 16898.7 1184.42   6
   2   2  20 15185.8 1613.61   1
  -2  -2 -21 2563.65 527.159   6
   2   2  21 2309.58 748.014   1
   2  -2  21 1019.24 544.626   1
   2  -2  22 10410.6 1480.92   1
   2   2  22 6694.25 1131.31   1
   2   2  23 5144.72 1017.52   1
   2  -2  23 4826.46 1186.66   1
   2   2  24 1948.35 648.296   1
   2  -2  24 2148.97 963.445   1
   2  -3 -27 6474.70 1112.11   6
   2   3 -27 4854.90 1019.30   6
   2   3 -26 3051.79 797.309   6
   2  -3 -26 2855.98 761.751   6
   2   3 -25 3138.06 827.626   6
   2  -3 -25 3912.22 883.643   6
  -2  -3  25 2950.44 1029.01   1
  -2   3  25 4277.23 1062.63   1
  -2  -3  24 3500.20 923.430   1
   2  -3 -24 1723.68 637.345   6
   2   3 -24 4198.58 901.485   6
  -2   3  24 3504.59 809.493   1
  -2  -3  24 4287.28 779.067   2
  -2   3  23 2490.04 782.298   1
  -2  -3  23 1699.19 558.939   2
  -2  -3  23 2578.16 920.538   1
   2   3 -23 1948.49 697.092   6
   2  -3 -23 2761.91 808.557   6
  -2   3  22 206.648 417.276   1
   2   3 -22-121.216 435.667   6
  -2  -3  22 227.955 337.665   2
   2  -3 -22-145.954 433.573   6
   2   3 -21 20349.0 1787.65   6
   2  -3 -21 22860.6 1836.56   6
  -2  -3  21 21811.6 1655.03   2
  -2  -3  21 19495.7 1902.93   1
  -2   3  21 21915.7 1850.35   1
   2   3 -20 494.454 560.813   6
   2  -3 -20 826.457 490.123   6
  -2  -3  20 283.498 346.382   2
  -2   3  20 941.304 529.659   1
  -2  -3  20 883.375 545.562   1
   2  -3 -19 48771.2 2667.65   6
   2   3 -19 45958.6 2636.80   6
  -2   3  19 44334.1 2574.90   1
  -2  -3  19 43334.4 2370.86   2
  -2  -3  19 45166.5 2700.64   1
   2  -3 -18-136.559 367.297   6
   2   3 -18-209.604 499.978   6
  -2   3  18-671.456 430.716   1
   2  -3 -18-622.533 416.680   4
  -2  -3  18 134.309 327.605   2
  -2   3  18-247.782 355.301   2
  -2  -3  18-142.046 556.973   1
   2   3 -18-176.034 317.223   4
  -2   3  17 35764.3 1879.75   2
  -2   3  17 35103.5 2103.10   1
  -2  -3  17 35945.4 2282.00   1
  -2  -3  17 34426.5 1986.98   2
   2   3 -17 34556.3 2182.98   6
   2  -3 -17 34864.3 2137.18   6
   2  -3 -17 35789.1 1910.61   4
   2   3 -17 27837.4 1612.99   4
  -2   3  16 1427.38 488.075   2
   2  -3 -16-165.450 456.805   6
  -2  -3  16 1514.99 633.630   1
   2   3 -16 1807.07 583.210   6
  -2   3  16 1013.12 468.650   1
  -2  -3  16 993.603 373.072   2
   2  -3 -16 799.544 356.964   4
   2  -3 -16 1215.61 380.164   2
  -2  -3  15 83004.4 3166.18   2
   2   3 -15 70298.8 3219.20   6
  -2   3  15 74471.6 2876.29   2
   2  -3 -15 77813.8 3309.45   6
  -2   3  15 75961.8 3129.24   1
   2  -3 -15 72732.3 2784.69   2
  -2  -3  15 72674.4 3220.01   1
   2  -3 -15 80929.1 3109.27   4
  -2   3  14 26174.3 1502.21   2
  -2   3  14 25125.2 1616.15   1
  -2  -3  14 26378.2 1708.58   1
  -2  -3  14 26734.0 1663.58   2
   2  -3 -14 22847.5 1381.53   2
   2  -3 -14 30673.9 1737.90   4
   2  -3 -14 25677.2 1729.79   6
   2   3 -14 24506.2 1722.38   6
   2   3 -13 35622.4 1860.94   1
  -2  -3  13 38632.6 1977.16   2
  -2  -3  13 35623.7 1928.77   1
   2  -3 -13 33693.4 1637.33   2
   2  -3 -13 41003.5 2058.85   4
   2   3 -13 36080.9 2019.59   6
   2  -3 -13 34978.3 2022.23   6
  -2  -3  13 34136.8 1960.51   5
  -2   3  13 35882.6 1773.09   2
   2   3 -13 35754.9 1918.66   2
   2   3 -12 10016.6 1020.92   6
  -2  -3  12 9177.97 952.718   5
   2  -3 -12 8327.15 919.095   6
   2   3 -12 9277.17 924.559   2
   2   3 -12 8613.07 831.209   1
   2  -3 -12 10061.2 989.209   4
  -2   3  12 8288.49 795.807   2
  -2  -3  12 8625.93 885.628   2
   2  -3 -12 8250.23 741.769   2
  -2  -3  12 8567.10 918.775   1
   2   3 -11 103732. 3467.64   1
   2   3 -11 120167. 3788.06   2
  -2   3  11 107779. 3438.81   2
   2   3 -11 109678. 3758.39   6
  -2   3  11 112320. 3965.93   6
  -2  -3  11 107133. 3642.10   5
   2  -3 -11 109428. 3303.56   2
  -2  -3  11 109832. 3576.24   1
  -2  -3  11 108833. 3737.49   2
   2  -3 -11 104709. 3770.41   6
   2  -3 -11 124707. 4000.12   4
   2   3 -10 3970.12 604.220   2
  -2  -3  10 3783.96 517.176   1
  -2  -3  10 4751.61 611.844   5
   2   3 -10 4754.13 679.432   6
  -2   3  10 3299.22 485.302   2
   2  -3 -10 3356.16 455.002   2
  -2  -3  10 3698.86 559.238   2
   2  -3 -10 2511.02 508.353   4
   2   3 -10 3265.44 502.895   1
  -2   3  10 4026.96 666.115   6
   2  -3 -10 3253.17 571.268   6
   2  -3  -9 554.603 288.974   6
  -2  -3   9 1506.73 409.992   5
   2  -3  -9 840.912 214.576   2
   2   3  -9 476.355 218.521   1
  -2   3   9 1460.11 390.942   6
  -2   3   9 1115.11 318.774   2
   2   3  -9 1013.29 317.759   2
   2  -3  -9 999.982 348.714   4
  -2  -3   9 472.277 325.357   1
   2   3  -9 1292.63 374.163   6
  -2  -3   9 539.456 314.021   2
  -2   3   9 1378.65 463.880   4
   2  -3  -8 56070.6 1902.47   2
  -2   3   8 55479.2 2352.56   6
   2  -3  -8 51610.7 2233.86   6
   2   3  -8 54276.7 1911.66   1
  -2  -3   8 55363.2 2273.53   2
   2  -3  -8 60249.9 2507.00   4
  -2  -3   8 56691.6 1986.64   5
   2   3  -8 55305.3 2253.96   2
  -2   3   8 55640.8 2445.78   4
  -2  -3   8 52747.4 1941.83   1
   2  -3  -7 6812.94 699.397   6
   2  -3  -7 5721.98 524.201   2
   2   3  -7 5650.48 625.459   2
   2   3  -7 6138.91 531.395   5
  -2  -3   7 5464.07 541.500   5
   2   3  -7 5771.46 510.230   1
  -2  -3   7 4585.53 606.854   2
   2  -3  -7 6559.82 758.599   4
  -2   3   7 5631.88 663.635   6
  -2  -3   7 5804.75 532.273   1
  -2   3   7 5853.53 772.872   4
  -2  -3   6 43057.1 1839.00   2
  -2   3   6 43156.2 1845.16   6
   2   3  -6 43373.0 1848.17   2
   2   3  -6 43110.9 1459.88   1
   2   3  -6 43682.5 1471.03   5
   2  -3  -6 45076.7 2074.60   4
  -2   3   6 43175.9 2061.63   4
   2  -3  -6 40972.4 1506.00   2
   2  -3  -6 41145.9 1779.38   6
   2   3  -5 32083.4 1138.06   1
   2  -3  -5 32067.7 1225.96   2
  -2   3   5 33263.4 1481.17   6
   2  -3  -5 29582.3 1639.24   4
   2   3  -5 29822.8 1124.78   5
   2  -3  -5 30344.9 1427.23   6
  -2   3   5 30350.1 1697.67   4
  -2  -3   5 29970.1 1486.88   2
   2   3  -5 33146.0 1511.76   2
  -2   3   4 1067.39 444.973   4
   2   3  -4 899.052 217.885   5
   2  -3  -4 1042.44 299.877   6
   2   3  -4 536.955 251.997   2
  -2   3   4 923.841 284.085   6
   2  -3  -4 568.099 166.329   2
   2   3  -4 837.759 194.713   1
   2  -3  -4 896.234 364.995   4
  -2  -3   4 201.115 254.663   2
  -2  -3   4 740.659 146.211   3
   2   3  -3 21554.8 1118.67   2
  -2   3   3 23098.3 1092.10   6
   2  -3  -3 21469.4 1022.55   6
   2  -3  -3 20946.3 915.739   2
  -2  -3   3 21494.4 705.775   3
  -2  -3   3 18802.0 1095.69   2
   2  -3  -3 21666.1 1304.70   4
  -2   3   3 20199.7 1330.00   4
   2  -3  -2 637.590 220.750   6
  -2   3   2 452.870 230.910   6
   2   3  -2 661.505 260.447   2
  -2  -3   2 865.880 172.597   3
   2  -3  -2 1025.09 352.825   4
   2   3  -2 657.184 181.676   3
  -2   3   2 802.675 379.208   4
  -2  -3   2 747.398 272.324   2
  -2   3   1 57394.9 1744.30   6
  -2   3   1 50041.2 2159.48   4
   2  -3  -1 55015.2 1666.86   6
  -2  -3   1 53489.8 1871.36   2
   2   3  -1 54393.4 1511.72   3
   2  -3  -1 57718.5 2174.32   4
   2   3  -1 52597.1 1812.17   2
  -2  -3   1 55055.4 1523.81   3
   2   3   0 7262.14 441.059   3
  -2   3   0 8884.01 523.457   6
   2  -3   0 7625.05 460.582   6
  -2  -3   0 7285.54 585.552   2
  -2   3   0 8105.36 793.568   4
   2  -3   0 8005.82 675.911   4
  -2  -3   0 7596.49 459.673   3
   2   3   0 8521.36 578.986   2
   2  -3   1 177600. 4059.89   6
  -2   3  -1 176715. 4125.23   6
  -2  -3  -1 166475. 4322.13   2
  -2   3  -1 164334. 4762.11   4
   2  -3   1 191015. 4714.33   4
  -2  -3  -1 185003. 4244.93   3
   2   3   1 185413. 4262.55   2
   2   3   1 174739. 4175.59   3
  -2   3  -2 4847.03 335.787   6
   2   3   2 4573.45 357.145   2
   2   3   2 4355.06 386.554   3
  -2  -3  -2 4263.03 398.029   2
   2  -3   2 5599.89 520.834   4
  -2   3  -2 4120.48 550.871   4
   2  -3   2 4802.27 321.768   6
  -2   3  -3 161040. 3657.72   6
  -2   3  -3 160086. 4001.64   5
   2  -3   3 168066. 4114.84   4
   2   3   3 159808. 3694.96   2
  -2   3  -3 167330. 3982.36   3
  -2   3  -3 170330. 4034.31   1
  -2   3  -3 153434. 4300.41   4
  -2  -3  -3 154232. 3810.69   2
   2   3   3 162713. 4038.26   3
   2  -3   3 159603. 3929.41   2
  -2   3  -4 19956.8 875.114   3
   2   3   4 18851.7 652.430   2
  -2   3  -4 18673.5 901.801   1
   2  -3   4 19544.4 895.124   4
  -2   3  -4 17813.0 647.327   6
  -2   3  -4 19317.0 922.552   5
   2  -3   4 19093.6 863.288   2
  -2  -3  -4 18303.9 731.893   2
  -2   3  -4 18277.7 1024.97   4
   2   3   4 19375.6 970.462   3
   2  -3   5 175779. 4070.03   4
  -2   3  -5 172867. 4383.68   4
  -2  -3  -5 171273. 3816.54   2
   2  -3   5 172195. 4253.13   3
   2  -3   5 170506. 4148.23   2
   2  -3   5 164064. 4387.93   1
  -2   3  -5 167004. 4314.24   5
   2   3   5 168436. 3713.74   2
   2  -3   5 164339. 4423.21   5
  -2   3  -5 173290. 4156.90   3
  -2   3  -5 175587. 4335.34   1
   2   3   5 171431. 4451.91   3
   2   3   5 172662. 3981.95   6
  -2   3  -6 2298.49 304.241   3
   2  -3   6 1867.93 402.619   1
  -2   3  -6 2488.42 344.502   4
  -2   3  -6 1801.78 333.106   5
   2  -3   6 2714.57 467.606   5
   2   3   6 2160.37 249.610   6
   2  -3   6 2151.12 343.680   3
   2  -3   6 1865.84 213.280   4
   2   3   6 2500.23 298.011   4
   2  -3   6 2064.08 291.816   2
  -2   3  -6 1882.57 334.992   1
   2   3   6 1936.87 364.162   3
   2  -3   7 39817.8 1718.66   1
   2  -3   7 42033.8 1467.18   2
  -2   3  -7 40187.5 1685.48   5
   2  -3   7 41183.3 1542.78   3
   2   3   7 41827.4 1363.76   6
  -2   3  -7 41704.4 1694.84   1
   2  -3   7 41838.8 1770.14   5
   2   3   7 42644.4 1431.79   4
   2  -3   7 41933.6 1212.04   4
  -2   3  -7 47533.9 1462.32   4
  -2   3  -7 43146.0 1524.05   2
   2   3   7 40977.6 1762.36   3
  -2   3  -7 42609.8 1500.55   3
  -2   3  -8 269.276 340.442   5
   2  -3   8 188.653 139.138   2
   2  -3   8 210.182 204.967   3
   2  -3   8-12.2474 288.350   1
   2  -3   8 609.184 359.352   5
  -2   3  -8 332.209 215.075   1
   2   3   8 466.301 224.953   3
  -2   3  -8 240.144 171.166   2
   2  -3   8 211.129 78.7063   4
   2   3   8 162.778 143.742   4
  -2   3  -8 44.7871 162.312   3
   2   3   8 214.902 119.082   6
   2   3   9 39864.1 1434.94   6
  -2   3  -9 42349.9 1563.33   2
   2  -3   9 38401.8 1589.24   3
  -2  -3  -9 41574.7 1410.73   6
   2  -3   9 42639.5 1941.32   5
   2   3   9 42192.0 1430.09   4
  -2   3  -9 39309.6 1793.71   1
   2  -3   9 40807.8 1883.49   1
   2  -3   9 42104.9 1503.54   2
  -2   3  -9 41205.5 1552.16   3
   2  -3  10 44162.5 1601.71   2
   2  -3  10 46154.4 1773.84   3
  -2   3 -10 46095.5 1684.55   2
  -2   3 -10 43543.3 1478.60   6
   2  -3  10 42991.5 2053.22   1
   2  -3  10 47017.8 2159.04   5
   2   3  10 42927.9 1492.34   4
   2   3  10 42202.2 1568.62   6
  -2   3 -10 45715.9 2017.07   1
  -2  -3 -10 45269.6 1546.28   6
  -2  -3 -11 5589.08 502.008   6
   2   3  11 5752.65 547.787   6
   2  -3  11 5096.99 571.989   3
   2   3  11 4215.33 626.506   1
   2   3  11 5204.31 450.438   4
  -2   3 -11 4794.62 516.864   2
   2  -3  11 5912.18 535.547   2
   2  -3  11 5741.52 807.606   1
  -2   3 -11 5847.59 497.583   6
  -2   3 -12 2993.30 415.604   2
   2  -3  12 3422.97 725.871   1
  -2   3 -12 2951.58 430.950   6
   2   3  12 2510.86 544.738   1
   2  -3  12 3436.74 420.406   2
  -2  -3 -12 3300.14 445.796   6
   2   3  12 3027.77 362.724   4
   2  -3  12 3384.06 510.434   3
   2   3  12 2734.41 408.324   6
  -2  -3 -13 14359.5 896.437   6
  -2   3 -13 13166.5 875.745   6
   2   3  13 13671.8 961.309   6
   2   3  13 12859.7 1173.62   1
   2  -3  13 14068.3 1029.04   3
   2  -3  13 15062.0 1321.65   1
   2   3  13 14465.8 792.117   4
  -2   3 -13 13603.1 923.184   2
   2  -3  13 13747.1 868.366   2
   2   3  14 13040.3 1235.31   1
   2  -3  14 14668.5 1084.51   3
   2  -3  14 13752.3 896.366   2
   2   3  14 13617.8 996.483   6
  -2  -3 -14 13008.7 901.023   6
   2   3  14 13428.9 794.155   4
  -2   3 -14 13474.8 925.391   6
  -2   3 -14 12869.7 918.700   2
   2  -3  14 12110.0 1259.59   1
   2   3  15 57177.3 2354.24   6
  -2  -3 -15 60951.6 2305.01   6
  -2   3 -15 60100.8 2277.87   2
   2   3  15 62648.2 2001.13   4
   2  -3  15 65187.3 2274.75   2
  -2   3 -15 63528.1 2286.01   6
   2   3  15 58695.8 2887.67   1
   2  -3  15 56256.2 2936.23   1
   2  -3  15 61352.1 2530.22   3
  -2  -3 -16 1458.64 414.355   6
   2   3  16 1000.04 525.189   1
   2   3  16 1059.24 407.186   6
   2  -3  16 1429.63 354.660   2
  -2   3 -16 1550.18 418.333   6
   2  -3  16 891.668 571.141   1
   2   3  16 1603.05 309.986   4
  -2   3 -16 993.876 306.374   2
  -2  -3 -17 86054.7 3116.56   6
  -2   3 -17 97021.4 3112.95   6
   2   3  17 84148.6 3209.25   6
   2   3  17 93348.3 3907.67   1
   2  -3  17 86991.4 3971.68   1
   2  -3  17 98756.0 3099.92   2
  -2   3 -17 82394.6 2964.32   2
   2   3  17 98180.9 2649.43   4
  -2   3 -18 715.406 368.620   6
  -2  -3 -18 492.432 277.695   6
   2   3  18 845.683 376.933   6
   2  -3  18 843.241 299.341   2
   2  -3  18 1346.70 601.298   1
   2   3  18 92.6266 636.033   1
   2  -3  19 94723.3 4303.81   1
  -2   3 -19 94535.8 3162.42   6
   2   3  19 94790.6 4084.30   1
   2  -3  19 94661.0 3141.53   2
   2   3  20-35.3746 563.652   1
  -2   3 -20 797.627 389.836   6
   2  -3  20 1662.82 486.521   2
   2  -3  20 950.486 687.891   1
  -2  -3 -20 991.810 486.826   6
   2  -3  21 84100.7 4200.99   1
  -2  -3 -21 76873.8 3083.81   6
   2   3  21 81212.3 3915.74   1
   2  -3  22 46.4251 675.105   1
   2   3  22 277.328 541.848   1
   2   3  23 52745.2 3237.64   1
   2  -3  23 59048.4 3588.62   1
   2  -3  24 1575.78 913.268   1
   2   3  24 268.262 505.846   1
   2  -4 -27 34840.1 2516.28   6
   2  -4 -26 439.137 459.569   6
   2   4 -26 883.040 674.083   6
   2  -4 -25 38080.5 2560.96   6
   2   4 -25 31412.2 2418.33   6
  -2  -4  25 39349.5 3017.00   1
  -2   4  24-372.353 595.474   1
   2   4 -24 331.156 440.403   6
  -2  -4  24-201.039 443.642   2
   2  -4 -24-46.6197 434.896   6
  -2  -4  23 47023.1 3071.89   1
   2  -4 -23 46704.5 2797.36   6
  -2  -4  23 47343.4 2613.75   2
  -2   4  23 47106.3 2919.73   1
   2   4 -23 43172.4 2794.55   6
   2  -4 -22-479.794 473.936   6
  -2  -4  22 565.978 442.292   2
   2   4 -22 986.049 540.314   6
  -2  -4  22 32.0833 734.471   1
  -2   4  22 1170.15 679.441   1
   2   4 -21 46175.3 2798.36   6
   2  -4 -21 51269.5 2884.26   6
  -2   4  21 51450.3 2945.46   1
  -2  -4  21 48337.7 3044.69   1
  -2  -4  21 52074.1 2691.30   2
   2   4 -20 1188.94 674.261   6
  -2  -4  20 2834.20 951.359   1
  -2  -4  20 1830.87 604.818   2
  -2   4  20 2043.18 613.981   1
   2  -4 -20 1941.59 594.053   6
  -2   4  19 14925.7 1440.54   1
   2   4 -19 11550.0 1302.62   6
   2  -4 -19 12343.6 1326.04   6
  -2  -4  19 13213.7 1498.30   1
  -2  -4  19 13486.2 1293.04   2
  -2   4  18 953.279 595.206   1
  -2  -4  18 835.503 587.974   1
  -2  -4  18 514.723 338.689   2
   2  -4 -18 853.914 463.266   6
   2   4 -18 1097.92 557.360   6
   2  -4 -17 743.645 427.861   6
  -2  -4  17 1445.44 501.774   2
   2   4 -17 1024.10 491.267   6
  -2   4  17 1314.49 502.540   1
  -2  -4  17 1446.71 562.117   1
   2  -4 -16 13568.5 1348.04   6
  -2  -4  16 16030.5 1324.02   2
   2  -4 -16 12662.8 1062.55   2
  -2  -4  16 12364.0 1339.64   1
   2   4 -16 11622.4 1254.84   6
   2  -4 -16 14261.5 1226.40   4
  -2   4  16 13115.0 1236.44   1
   2  -4 -15 561.532 432.042   6
  -2  -4  15 1119.61 636.638   1
   2  -4 -15 671.454 290.729   2
  -2  -4  15 337.064 337.222   2
   2  -4 -15 1113.21 436.898   4
   2   4 -15 1186.55 493.290   6
   2   4 -14 2930.90 644.836   6
  -2  -4  14 2234.03 602.274   1
   2  -4 -14 3797.95 542.022   2
  -2  -4  14 3163.19 697.403   2
   2  -4 -14 2812.71 677.060   6
   2  -4 -14 3741.48 655.703   4
  -2  -4  13 23895.5 1596.08   1
   2  -4 -13 22195.5 1591.30   6
   2   4 -13 26055.0 1701.58   6
  -2  -4  13 26415.8 1636.71   2
   2  -4 -13 25083.8 1356.08   2
   2  -4 -13 26885.6 1695.45   4
  -2  -4  12 12881.2 1107.43   1
  -2  -4  12 15986.0 1242.24   5
   2   4 -12 12640.2 1156.58   6
   2  -4 -12 16072.1 1285.39   4
  -2  -4  12 13196.9 1141.14   2
   2  -4 -12 13309.8 930.658   2
   2  -4 -12 12312.5 1155.67   6
  -2   4  12 13537.4 1185.57   4
   2   4 -12 13259.8 1038.86   1
   2   4 -11 41278.5 2220.50   2
  -2  -4  11 45441.3 2178.46   2
   2   4 -11 45709.6 1961.00   1
   2   4 -11 45217.4 2135.59   6
   2  -4 -11 46972.1 1818.79   2
  -2  -4  11 47691.6 2114.56   5
   2  -4 -11 42066.8 2149.46   6
  -2   4  11 43107.0 2260.42   4
   2  -4 -11 51821.4 2375.44   4
  -2  -4  11 45526.1 2091.87   1
   2  -4 -10 267.478 273.496   6
  -2   4  10 139.447 338.386   6
   2  -4 -10 695.827 215.790   2
   2   4 -10-23.2339 230.729   1
  -2  -4  10 433.400 334.394   5
   2   4 -10 525.853 336.837   2
   2  -4 -10 83.0655 266.852   4
  -2  -4  10 327.504 270.542   2
  -2  -4  10 54.0278 309.389   1
  -2   4  10 260.242 336.747   4
   2   4  -9 109600. 3319.34   5
   2   4  -9 117717. 3787.01   2
   2  -4  -9 105657. 3655.47   6
  -2   4   9 117567. 3811.17   6
  -2  -4   9 113913. 3427.55   1
   2   4  -9 108687. 3294.93   1
  -2   4   9 110141. 3879.39   4
  -2  -4   9 107800. 3688.18   2
  -2  -4   9 115884. 3499.62   5
   2  -4  -9 124443. 4049.42   4
   2  -4  -9 113799. 3223.39   2
  -2   4   8 2345.59 553.186   4
   2   4  -8 2332.18 397.036   5
   2   4  -8 1897.96 371.915   1
  -2   4   8 2391.37 476.787   6
   2  -4  -8 2561.85 471.734   6
   2   4  -8 2603.10 470.183   2
  -2  -4   8 2930.16 502.808   2
   2  -4  -8 1971.63 338.472   2
   2  -4  -8 1908.86 496.215   4
   2  -4  -7 112169. 3509.44   6
  -2   4   7 116855. 3576.90   6
   2   4  -7 111038. 3113.17   5
   2   4  -7 113299. 3122.24   1
   2  -4  -7 111525. 3121.03   2
  -2   4   7 107344. 3805.87   4
   2  -4  -7 112024. 3851.20   4
  -2  -4   7 109607. 3566.95   2
   2   4  -7 116621. 3630.14   2
   2   4  -6 212.774 240.888   5
   2  -4  -6 153.504 204.545   6
  -2  -4   6 760.243 129.624   3
   2  -4  -6 374.204 177.055   2
   2   4  -6 339.189 181.864   1
   2   4  -6 498.668 291.701   2
  -2   4   6 562.754 376.288   4
  -2  -4   6 318.847 214.633   2
  -2   4   6 331.559 301.000   6
   2  -4  -6 320.176 302.143   4
  -2  -4   5 33743.4 901.183   3
  -2   4   5 33487.2 1507.08   6
   2  -4  -5 32226.3 1452.54   6
   2   4  -5 35188.6 1278.48   1
   2   4  -5 33416.5 1265.72   5
   2  -4  -5 32902.9 1293.93   2
  -2  -4   5 31295.2 1561.05   2
   2  -4  -5 32660.3 1768.48   4
  -2   4   5 32519.6 1789.55   4
   2   4  -5 32941.8 1569.28   2
   2   4  -4 1897.04 379.932   2
   2  -4  -4 1776.86 312.721   6
  -2   4   4 1719.45 320.604   6
   2  -4  -4 2863.39 518.067   4
  -2   4   4 2515.03 589.406   4
  -2  -4   4 2098.10 391.447   2
  -2  -4   4 2284.25 187.757   3
   2   4  -3 43683.4 1738.21   2
   2  -4  -3 44733.7 1593.24   6
   2   4  -3 41417.4 1190.35   3
   2  -4  -3 43266.7 1973.43   4
  -2   4   3 42617.2 1622.32   6
  -2   4   3 44963.8 2078.40   4
  -2  -4   3 42905.6 1758.14   2
  -2  -4   3 44383.2 1207.15   3
   2   4  -2 48134.9 1768.45   2
   2   4  -2 44615.0 1297.41   3
  -2   4   2 45979.8 1635.82   6
   2  -4  -2 51678.3 2089.29   4
   2  -4  -2 48802.4 1619.20   6
  -2   4   2 49412.6 2142.93   4
  -2  -4   2 47299.9 1805.33   2
   2   4  -1 3635.04 296.180   3
  -2   4   1 3505.65 371.519   6
   2   4  -1 3928.24 441.777   2
   2  -4  -1 2977.08 458.617   4
   2  -4  -1 2929.74 327.811   6
  -2   4   1 3572.34 565.332   4
  -2  -4   1 3383.28 465.892   2
  -2   4   0 38990.7 1318.05   6
   2   4   0 37744.0 1374.58   2
  -2   4   0 34185.6 1737.71   4
   2  -4   0 37932.6 1649.87   4
   2  -4   0 35474.4 1240.51   6
  -2  -4   0 35488.5 1427.44   2
   2   4   0 36085.1 1195.28   3
   2   4   1 4335.17 387.902   2
   2  -4   1 3625.95 322.116   6
  -2   4  -1 4147.02 592.593   4
  -2   4  -1 4157.93 368.640   6
   2  -4   1 4856.38 531.029   4
  -2  -4  -1 4256.39 446.115   2
   2   4   1 4060.16 368.115   3
   2  -4   2 4373.47 433.112   2
  -2   4  -2 4614.53 369.802   6
  -2  -4  -2 4423.87 413.774   2
   2   4   2 4961.55 393.588   2
   2  -4   2 5157.51 512.204   4
  -2   4  -2 5232.73 673.600   4
   2   4   2 5503.48 466.588   3
   2   4   3 40857.5 1521.33   3
  -2   4  -3 40689.7 1273.59   6
   2   4   3 40320.5 1273.39   2
   2  -4   3 42225.9 1549.57   4
  -2   4  -3 40560.1 1777.44   4
   2  -4   3 41355.0 1497.19   2
  -2  -4  -3 42271.5 1419.02   2
   2  -4   4 745.283 207.936   2
   2   4   4 631.716 142.184   2
  -2   4  -4 737.845 260.117   1
  -2   4  -4 696.816 257.043   5
  -2   4  -4 308.685 184.806   3
  -2   4  -4 423.218 134.598   6
  -2  -4  -4 638.617 156.987   2
   2   4   4 474.230 181.909   4
   2  -4   4 761.571 213.922   4
  -2   4  -4 109.445 228.205   4
  -2   4  -5 76724.4 2286.04   3
   2   4   5 77718.9 1974.00   2
   2   4   5 78701.5 2211.53   6
   2   4   5 79485.2 2353.41   4
  -2   4  -5 79835.0 2495.92   5
   2  -4   5 80418.1 2248.08   4
   2  -4   5 78060.3 2348.02   2
  -2   4  -5 84190.1 2517.24   1
  -2   4  -5 79544.0 2607.33   4
  -2  -4  -5 78123.1 2097.94   2
   2   4   6 4739.78 293.200   2
  -2   4  -6 4575.88 417.730   3
  -2   4  -6 4464.58 507.570   5
   2  -4   6 4859.66 381.155   4
   2   4   6 3932.16 382.079   6
  -2   4  -6 4741.47 478.221   2
  -2   4  -6 4618.84 489.016   1
   2   4   6 4770.59 452.292   4
   2  -4   6 4640.73 453.382   2
  -2   4  -6 5354.01 531.647   4
  -2  -4  -6 4812.98 332.438   2
   2   4   7 104179. 2882.42   6
  -2   4  -7 108678. 3264.67   1
  -2  -4  -7 111312. 2557.04   2
   2  -4   7 107399. 3027.29   2
   2  -4   7 102390. 3348.85   1
  -2   4  -7 113014. 3132.39   4
   2   4   7 105919. 2976.07   4
   2  -4   7 107346. 2713.85   4
  -2   4  -7 109729. 2940.68   3
   2  -4   7 108374. 3045.91   3
   2  -4   7 111009. 3462.79   5
  -2   4  -7 105499. 3248.52   5
  -2   4  -7 110886. 3130.51   2
   2   4   8 20379.9 982.786   6
  -2   4  -8 22194.9 1115.14   2
  -2   4  -8 23203.5 1257.16   1
   2  -4   8 22693.1 824.161   4
  -2   4  -8 24445.6 1070.82   4
   2  -4   8 22194.0 1094.14   3
   2  -4   8 22849.1 1100.83   2
   2  -4   8 22094.6 1331.23   1
   2  -4   8 23099.8 1388.52   5
   2   4   8 22109.9 1038.61   4
  -2   4  -8 20644.3 1216.43   5
  -2   4  -8 23158.5 1040.12   3
   2  -4   9 115392. 3305.31   3
   2   4   9 114042. 3163.54   6
   2  -4   9 116515. 3290.40   2
  -2   4  -9 111826. 3603.43   5
   2  -4   9 115526. 2772.25   4
   2  -4   9 120598. 3831.28   5
   2   4   9 115878. 3207.42   4
  -2   4  -9 113998. 3616.50   1
  -2   4  -9 124247. 3094.10   4
  -2   4  -9 121926. 3413.48   2
   2  -4   9 110361. 3694.93   1
  -2   4  -9 117780. 3210.27   3
  -2   4 -10 20.1732 286.473   1
  -2   4 -10 338.856 363.013   5
   2  -4  10 263.687 444.305   5
  -2   4 -10-86.6593 185.491   3
  -2   4 -10 397.208 249.418   2
   2   4  10 285.225 142.522   4
  -2   4 -10 393.443 129.088   4
   2  -4  10 164.695 203.445   2
   2  -4  10 67.3874 243.680   3
   2  -4  10 323.722 383.653   1
   2   4  10-8.55895 169.853   6
   2  -4  11 99900.8 3683.84   1
  -2  -4 -11 114107. 3110.56   6
   2   4  11 100339. 3087.23   6
   2  -4  11 107116. 3231.22   3
   2   4  11 104753. 3037.81   4
   2  -4  11 110031. 3175.98   2
  -2   4 -11 106677. 3271.05   2
  -2   4 -12 1776.01 385.367   2
   2   4  12 2043.35 396.909   6
   2  -4  12 1902.44 350.903   2
   2  -4  12 1876.85 327.494   3
  -2  -4 -12 1748.80 345.815   6
  -2   4 -12 1251.11 313.211   6
   2  -4  12 1942.22 574.680   1
   2   4  12 1753.76 323.452   4
   2  -4  13 112175. 3560.25   3
  -2   4 -13 113834. 3333.47   6
   2   4  13 114131. 3523.41   6
  -2  -4 -13 121388. 3497.02   6
   2  -4  13 120435. 3503.39   2
   2   4  13 115578. 3315.27   4
  -2   4 -13 120520. 3621.56   2
   2  -4  13 110267. 4190.71   1
  -2   4 -14 753.943 281.384   2
  -2  -4 -14 1016.63 281.637   6
  -2   4 -14 920.339 263.173   6
   2   4  14 517.717 252.861   6
   2  -4  14 1244.50 304.426   2
   2   4  14 863.102 322.504   1
   2  -4  14 1878.30 713.073   1
   2   4  14 788.253 205.562   4
   2  -4  14 1214.51 483.129   3
  -2  -4 -15 68990.1 2524.02   6
   2   4  15 64095.7 2579.64   6
   2   4  15 65991.3 3061.35   1
  -2   4 -15 67889.3 2443.08   6
   2  -4  15 66017.7 2612.04   3
  -2   4 -15 61414.9 2493.96   2
   2   4  15 69515.7 2317.30   4
   2  -4  15 72365.9 2543.00   2
   2  -4  15 69703.6 3279.48   1
   2  -4  16-119.970 771.557   1
  -2   4 -16 535.979 295.520   6
  -2   4 -16 540.344 317.010   2
   2   4  16 686.732 409.996   1
   2  -4  16 618.237 417.579   3
  -2  -4 -16 382.579 267.176   6
   2   4  16 623.148 300.396   4
   2   4  16 380.490 362.228   6
   2  -4  16 766.183 261.444   2
  -2  -4 -17 26324.1 1517.58   6
  -2   4 -17 26398.8 1445.62   6
   2   4  17 25300.8 1263.54   4
   2  -4  17 26977.0 1495.64   2
  -2   4 -17 22071.8 1415.21   2
   2  -4  17 24027.7 1986.48   1
   2   4  17 22510.3 1506.07   6
   2   4  17 25165.5 1898.15   1
  -2   4 -18 2980.33 560.127   6
   2   4  18 1717.34 520.368   6
   2  -4  18 3211.21 1002.37   1
   2   4  18 2394.66 617.228   1
   2  -4  18 2882.94 517.005   2
   2   4  18 2018.85 353.077   4
  -2  -4 -18 1710.60 461.363   6
  -2  -4 -19 9.89234 274.745   6
  -2   4 -19-90.3782 293.491   6
   2  -4  19-643.809 761.102   1
   2   4  19 166.036 409.192   1
   2  -4  19 205.253 250.017   2
  -2  -4 -20 3985.48 673.634   6
   2  -4  20 5384.32 1072.10   1
   2  -4  20 4007.25 620.471   2
   2   4  20 5131.25 956.846   1
  -2   4 -20 4194.76 628.066   6
  -2  -4 -21 91.6555 287.891   6
   2  -4  21-101.555 675.607   1
   2   4  21 733.222 501.145   1
   2   4  22 604.814 499.020   1
   2  -4  22-363.084 830.411   1
   2   4  23 4271.13 929.058   1
   2  -4  23 5407.13 1170.17   1
   2   4  24 907.294 544.078   1
   2  -4  24 3069.84 1130.45   1
   2   5 -26 4082.85 852.708   6
   2  -5 -26 4327.27 941.275   6
   2  -5 -25 500.000 591.290   6
  -2  -5  25 1354.27 1037.03   1
   2   5 -25 2283.47 786.410   6
   2  -5 -24 16629.1 1687.78   6
   2   5 -24 14241.3 1583.91   6
  -2   5  24 19275.5 1909.09   1
  -2  -5  24 17555.0 2014.01   1
  -2  -5  24 19180.8 1664.54   2
   2   5 -23 1458.69 650.413   6
   2  -5 -23 142.155 449.213   6
  -2  -5  23 1490.20 871.054   1
  -2   5  23 633.533 586.409   1
  -2  -5  23 370.864 343.253   2
   2   5 -22 8595.25 1273.89   6
   2  -5 -22 8467.89 1183.54   6
  -2  -5  22 8209.96 1091.55   2
  -2  -5  22 8606.49 1427.06   1
  -2   5  22 9676.88 1305.22   1
   2  -5 -21 13121.3 1428.03   6
  -2  -5  21 12865.3 1615.19   1
  -2  -5  21 12553.8 1334.76   2
  -2   5  21 12868.2 1445.42   1
   2   5 -21 11804.4 1427.62   6
   2  -5 -20 6514.92 1005.54   6
  -2  -5  20 7476.57 1327.66   1
   2   5 -20 6241.98 1013.31   6
  -2   5  20 7310.98 1138.13   1
  -2  -5  20 7078.77 933.023   2
   2  -5 -19 31497.8 2200.62   6
  -2   5  19 35054.1 2270.38   1
   2   5 -19 29923.8 2206.71   6
  -2  -5  19 34084.3 2123.56   2
  -2  -5  19 36145.1 2501.02   1
  -2  -5  18 6048.11 1045.52   1
   2   5 -18 4106.34 862.901   6
   2  -5 -18 4603.35 852.264   6
  -2   5  18 5756.11 940.676   1
  -2  -5  18 6464.98 939.381   2
   2  -5 -17 12271.4 1326.55   6
   2   5 -17 12913.9 1344.05   6
  -2  -5  17 11295.6 1170.10   2
  -2  -5  17 11881.2 1407.84   1
  -2   5  17 13419.2 1289.28   1
   2  -5 -16 1438.50 510.620   6
  -2  -5  16 1058.26 657.867   1
   2   5 -16 1527.93 601.406   6
  -2  -5  16 1522.78 525.818   2
  -2  -5  16 1378.84 294.969   3
   2  -5 -15 40911.3 2358.98   6
  -2  -5  15 41388.6 2443.27   1
   2   5 -15 45501.5 2447.95   6
   2  -5 -15 36597.0 1905.69   2
  -2  -5  15 42145.9 2277.23   2
  -2  -5  15 46887.3 1562.43   3
  -2  -5  14 2908.50 821.150   1
   2   5 -14 3766.33 799.152   6
  -2  -5  14 3833.32 711.954   2
   2  -5 -14 3333.77 656.254   4
   2  -5 -14 2939.02 623.052   6
   2  -5 -14 2861.27 486.123   2
  -2   5  14 2975.24 674.909   4
  -2  -5  14 3233.70 368.829   3
   2  -5 -13 20049.6 1527.55   6
   2   5 -13 21372.1 1567.74   6
   2  -5 -13 23774.5 1311.19   2
  -2  -5  13 21814.1 1593.01   1
   2  -5 -13 23953.9 1646.46   4
  -2  -5  13 23431.5 1577.69   2
  -2   5  13 20797.1 1540.01   4
   2   5 -12 43136.8 1997.37   1
   2  -5 -12 40778.6 2199.80   6
  -2  -5  12 43230.6 2190.94   1
   2  -5 -12 46169.0 1849.80   2
   2  -5 -12 50803.3 2414.63   4
  -2  -5  12 45534.4 2245.34   2
  -2   5  12 39694.4 2209.01   4
   2  -5 -11 28332.2 1725.80   6
   2   5 -11 22763.9 1471.62   1
   2   5 -11 31809.5 1613.38   5
   2  -5 -11 34409.4 1951.56   4
  -2  -5  11 29035.8 1709.07   2
  -2   5  11 26883.6 1757.44   4
   2  -5 -11 29658.1 1403.87   2
   2   5 -10 11036.5 1037.93   2
  -2   5  10 10328.9 1051.80   4
   2   5 -10 10231.4 850.031   5
   2  -5 -10 11153.1 787.932   2
   2  -5 -10 10029.7 968.846   6
  -2  -5  10 8806.80 955.837   2
   2  -5 -10 11328.1 1148.27   4
   2   5 -10 8961.34 804.205   1
   2   5  -9 22295.0 1218.87   5
   2  -5  -9 20166.0 1334.41   6
  -2   5   9 21095.4 1379.89   6
   2  -5  -9 21242.6 1096.34   2
   2  -5  -9 22993.5 1580.77   4
  -2  -5   9 21776.2 1402.91   2
  -2   5   9 20583.6 1491.75   4
   2   5  -9 21221.3 1394.07   2
   2   5  -9 21874.4 1196.42   1
   2  -5  -8 59508.1 2668.66   4
   2   5  -8 57537.7 2429.01   2
   2  -5  -8 57717.9 2344.81   6
   2  -5  -8 57383.1 2005.71   2
   2   5  -8 58266.8 2093.20   5
   2   5  -8 57213.5 2061.28   1
  -2  -5   8 59928.4 2452.25   2
  -2   5   8 54574.0 2551.68   4
  -2   5   8 58330.3 2365.46   6
   2   5  -7 153.689 251.602   2
  -2   5   7 173.466 264.634   6
   2   5  -7 92.0383 198.702   1
   2   5  -7 170.687 241.537   5
   2  -5  -7 73.0054 153.438   2
   2  -5  -7-207.791 291.027   4
  -2   5   7-303.637 359.726   4
  -2  -5   7 0.36683 274.141   2
   2  -5  -7 85.2043 215.464   6
  -2   5   6 39549.2 2075.97   4
   2   5  -6 40832.9 1888.40   2
   2  -5  -6 41658.4 1564.40   2
  -2   5   6 44208.1 1854.23   6
   2  -5  -6 38529.8 2049.92   4
   2   5  -6 41287.2 1591.53   5
  -2  -5   6 39656.0 1861.86   2
   2   5  -6 41838.4 1588.45   1
   2  -5  -6 42285.2 1781.30   6
  -2  -5   5 25116.7 1369.05   2
  -2   5   5 25578.2 1300.52   6
   2   5  -5 25119.4 1148.89   1
   2  -5  -5 22770.1 1479.41   4
   2   5  -5 26381.0 1385.00   2
   2   5  -5 26193.7 1184.57   5
  -2   5   5 25436.4 1571.14   4
   2  -5  -5 24300.1 1244.32   6
  -2   5   4 30051.8 1381.15   6
  -2  -5   4 28784.0 1462.67   2
   2  -5  -4 30751.5 1697.74   4
  -2   5   4 29489.2 1689.80   4
   2   5  -4 29480.8 1472.64   2
   2  -5  -4 29498.8 1331.08   6
  -2   5   3 24874.4 1196.16   6
   2   5  -3 23993.6 792.681   3
   2  -5  -3 23424.6 1123.47   6
   2  -5  -3 25131.9 1462.94   4
  -2   5   3 25152.6 1548.41   4
  -2  -5   3 24666.7 1288.58   2
   2   5  -3 26675.6 1300.47   2
   2   5  -2 64896.0 1730.83   3
   2  -5  -2 64312.2 2050.18   6
  -2   5   2 64703.1 2118.95   6
   2   5  -2 69015.3 2261.07   2
  -2  -5   2 63957.4 2290.14   2
   2  -5  -2 66284.2 2556.82   4
  -2   5   2 63615.7 2635.04   4
   2  -5  -1 167059. 4202.41   6
  -2   5   1 173464. 4309.61   6
   2   5  -1 176626. 4416.01   2
   2  -5  -1 180088. 4869.27   4
  -2   5   1 175973. 5048.47   4
  -2  -5   1 170252. 4515.00   2
   2   5  -1 162341. 3951.07   3
   2   5   0 29071.6 1205.69   2
   2  -5   0 25027.5 1060.88   6
   2   5   0 26958.6 1018.41   3
  -2   5   0 25022.3 1089.64   6
   2  -5   0 27038.3 1392.83   4
  -2   5   0 25229.4 1506.99   4
  -2  -5   0 28133.1 1269.47   2
   2  -5   1 101607. 2921.33   2
   2   5   1 102416. 2807.63   2
  -2  -5  -1 100860. 2946.33   2
   2  -5   1 109414. 3205.30   4
  -2   5  -1 100052. 3419.27   4
  -2   5  -1 102958. 2776.80   6
   2   5   1 99581.5 2756.39   3
   2   5   2 6533.16 489.073   2
   2  -5   2 6578.01 602.010   4
  -2   5  -2 6488.45 480.384   6
  -2   5  -2 6451.06 703.149   4
   2  -5   2 5748.68 521.013   2
  -2  -5  -2 7098.49 590.387   2
  -2   5  -3 135454. 3349.06   6
   2  -5   3 131706. 3583.11   2
  -2  -5  -3 132325. 3497.73   2
   2   5   3 132846. 3329.78   2
  -2   5  -3 132746. 4030.81   4
   2   5   3 129860. 3610.15   4
   2  -5   3 136856. 3669.32   4
  -2  -5  -4 10289.5 645.851   2
  -2   5  -4 11434.6 621.806   6
  -2   5  -4 11704.4 692.851   3
   2   5   4 10028.7 559.242   2
   2  -5   4 10746.8 704.112   4
  -2   5  -4 11465.9 812.799   1
   2   5   4 11410.4 759.968   4
   2  -5   4 9920.64 697.368   2
  -2   5  -4 9812.44 853.681   4
  -2  -5  -5 94089.9 2534.11   2
   2   5   5 91101.8 2624.57   6
  -2   5  -5 99267.1 2935.47   1
  -2   5  -5 96017.0 2920.36   5
  -2   5  -5 91871.9 2593.75   3
   2  -5   5 93141.0 2631.93   4
   2  -5   5 93725.0 2763.25   2
   2   5   5 90665.4 2745.68   4
  -2   5  -5 89980.3 3015.26   4
   2   5   5 89633.9 2373.51   2
  -2   5  -6 43649.3 1783.21   5
  -2  -5  -6 42495.2 1393.22   2
   2  -5   6 41433.3 1634.03   2
   2   5   6 42229.0 1543.24   6
  -2   5  -6 43574.4 1512.53   3
  -2   5  -6 44129.2 1825.43   4
   2   5   6 40959.4 1628.35   4
   2  -5   6 42989.5 1487.63   4
  -2   5  -6 47583.8 1826.47   1
   2   5   6 42588.4 1306.81   2
  -2   5  -6 46428.1 1746.01   2
  -2  -5  -7 55838.7 1656.48   2
   2  -5   7 58903.7 2057.52   2
  -2   5  -7 56865.1 2178.37   5
   2   5   7 58113.4 1909.27   6
  -2   5  -7 58112.9 2188.66   1
   2   5   7 54586.0 1970.37   4
  -2   5  -7 57816.6 1843.50   3
  -2   5  -7 61629.7 2178.34   4
   2  -5   7 56300.9 1759.05   4
  -2   5  -7 61133.2 2134.54   2
  -2   5  -8 75633.9 2314.32   3
  -2  -5  -8 78048.8 2045.91   2
  -2   5  -8 81751.1 2594.01   4
   2  -5   8 77877.7 2532.09   2
  -2   5  -8 76932.9 2726.31   5
   2   5   8 80194.3 2507.69   4
   2   5   8 76147.6 2405.66   6
  -2   5  -8 82571.8 2673.31   2
   2  -5   8 78428.6 2166.68   4
  -2   5  -8 76818.5 2714.52   1
  -2  -5  -9 10935.0 503.447   2
   2  -5   9 11129.8 804.299   2
   2   5   9 10558.2 752.252   6
  -2   5  -9 11620.8 862.339   2
   2  -5   9 11041.9 585.191   4
   2   5   9 11990.1 814.243   4
  -2   5  -9 13071.7 842.246   4
  -2   5  -9 10365.1 915.279   5
  -2   5  -9 10774.7 885.748   1
  -2   5  -9 12233.5 738.838   3
   2  -5  10 14020.5 941.408   3
   2   5  10 14406.6 901.747   6
   2  -5  10 15432.9 1277.00   1
  -2   5 -10 13980.5 1113.27   5
   2  -5  10 14590.3 960.073   2
   2   5  10 13794.2 894.509   4
  -2   5 -10 15343.4 860.645   4
  -2   5 -10 15321.2 1048.55   2
  -2  -5 -10 14553.6 484.427   2
  -2   5 -10 15493.9 866.103   3
  -2  -5 -10 13855.5 543.797   2
   2  -5  11 8705.53 1010.28   1
   2  -5  11 8091.23 707.545   2
   2   5  11 7547.54 669.184   6
  -2   5 -11 7563.24 647.912   3
  -2   5 -11 7652.04 897.563   5
   2   5  11 7700.31 678.651   4
  -2   5 -11 8415.05 570.134   4
  -2   5 -11 7842.07 754.524   2
   2  -5  11 8770.63 730.505   3
   2   5  12 69719.6 2408.30   4
   2  -5  12 71693.4 2526.13   2
   2   5  12 68027.0 2447.09   6
   2  -5  12 67051.6 2432.27   3
  -2   5 -12 72971.3 1981.88   4
   2  -5  12 62067.6 2935.26   1
  -2   5 -12 70548.2 2629.96   2
  -2  -5 -12 71386.8 2435.70   6
   2  -5  13 12959.8 969.438   2
  -2  -5 -13 12463.4 947.887   6
  -2   5 -13 13509.3 902.691   6
   2   5  13 12965.1 970.807   6
   2  -5  13 12829.5 1346.01   1
   2   5  13 12427.0 884.684   4
  -2   5 -13 11256.8 958.429   2
   2  -5  13 12693.4 959.576   3
   2  -5  14 29169.8 1540.46   3
   2   5  14 27889.1 1544.38   6
   2  -5  14 32609.3 2166.48   1
  -2   5 -14 30137.1 1457.28   6
  -2  -5 -14 30251.9 1550.01   6
   2   5  14 32656.3 1514.05   4
  -2   5 -14 30811.4 1678.44   2
   2  -5  14 32913.7 1620.38   2
  -2   5 -15 34067.6 1796.06   2
  -2  -5 -15 36959.0 1781.52   6
   2  -5  15 35178.7 2351.60   1
   2   5  15 35678.6 2149.49   1
  -2   5 -15 32456.4 1608.22   6
   2   5  15 31980.4 1732.59   6
   2  -5  15 35393.8 1784.97   3
   2   5  15 33503.4 1594.38   4
   2  -5  15 36229.1 1753.98   2
   2  -5  16 13750.2 1550.73   1
   2  -5  16 13512.7 1100.35   3
  -2  -5 -16 14094.4 1113.21   6
   2   5  16 14396.9 1174.77   6
  -2   5 -16 12044.0 1045.43   2
  -2   5 -16 13422.1 1034.12   6
   2   5  16 15080.1 1028.33   4
   2  -5  16 13968.2 1076.47   2
   2   5  16 15075.9 1427.73   1
  -2  -5 -17 64111.6 2624.85   6
   2  -5  17 62815.1 3366.55   1
   2   5  17 65865.7 3219.96   1
   2   5  17 66500.3 2438.43   4
   2  -5  17 65944.8 2630.51   2
  -2   5 -17 59378.6 2603.54   2
  -2   5 -17 59541.1 2464.82   6
  -2  -5 -18 19807.4 1432.55   6
   2  -5  18 25320.9 1542.33   2
  -2   5 -18 22600.2 1415.41   6
   2   5  18 23590.5 1867.88   1
   2   5  18 24198.8 1346.51   4
   2  -5  18 18313.3 1853.06   1
   2  -5  19 66997.8 3686.19   1
  -2   5 -19 64896.9 2614.04   6
  -2  -5 -19 54798.2 2616.97   6
   2   5  19 65532.2 3364.37   1
   2  -5  19 66794.8 2752.14   2
  -2  -5 -20-97.0842 343.035   6
   2  -5  20 54.3232 254.916   2
   2   5  20-43.8112 464.306   1
   2  -5  20 1122.94 877.780   1
   2   5  21 37605.5 2581.57   1
  -2  -5 -21 29616.2 1875.96   6
   2  -5  21 34731.4 2739.87   1
   2   5  22 2341.69 672.472   1
   2  -5  22 3933.34 1053.04   1
   2  -5  23 34751.6 2925.67   1
   2   5  23 36373.1 2669.49   1
   2   6 -26-323.013 526.152   6
   2  -6 -25 12334.2 1533.20   6
   2   6 -25 9302.64 1321.23   6
   2   6 -24 1917.97 720.460   6
  -2   6  24 1098.57 754.704   1
  -2  -6  24 1800.50 623.329   2
  -2  -6  24 1569.24 1043.87   1
   2  -6 -24 1801.92 787.878   6
  -2  -6  23 1949.09 1075.90   1
   2   6 -23 3432.98 903.133   6
   2  -6 -23 3921.24 888.013   6
  -2  -6  23 5267.39 943.529   2
  -2   6  23 4397.42 1041.19   1
  -2   6  22 14218.0 1609.67   1
   2   6 -22 11929.0 1487.40   6
   2  -6 -22 14180.7 1529.34   6
  -2  -6  22 12405.5 1353.93   2
  -2  -6  22 14245.5 1990.72   1
   2   6 -21 11759.4 1459.29   6
  -2  -6  21 11285.9 1693.11   1
  -2   6  21 13779.1 1533.32   1
   2  -6 -21 13176.9 1489.92   6
  -2  -6  21 12130.1 1316.99   2
  -2   6  20 35697.9 2418.56   1
  -2  -6  20 36308.9 2314.07   2
   2   6 -20 29101.5 2245.84   6
  -2  -6  20 29533.7 2647.31   1
   2  -6 -20 37335.7 2430.43   6
  -2   6  19 1852.64 658.552   1
   2   6 -19 3269.49 888.857   6
   2  -6 -19 1643.43 571.455   6
  -2  -6  19 1627.10 780.117   1
  -2  -6  19 1918.45 598.190   2
   2   6 -18 45399.2 2668.58   6
  -2  -6  18 50804.0 2993.61   1
   2  -6 -18 48480.6 2726.46   6
  -2  -6  18 46823.6 2592.54   2
   2   6 -17 3904.35 845.027   6
  -2  -6  17 2786.93 590.747   2
   2  -6 -17 3208.10 639.886   6
   2  -6 -16 97997.6 4085.23   6
   2   6 -16 102059. 4108.09   6
  -2   6  16 104081. 4072.82   4
  -2  -6  16 112215. 4153.57   2
  -2  -6  15 1984.89 240.958   3
  -2  -6  15 2045.22 594.062   2
   2  -6 -15 2541.06 539.334   6
   2   6 -15 2281.45 672.332   6
  -2   6  15 2374.46 639.501   4
   2  -6 -14 70271.1 3253.62   6
   2  -6 -14 80150.3 2850.90   2
   2   6 -14 78257.4 3318.82   6
  -2   6  14 75853.2 3333.07   4
  -2  -6  14 81781.5 3345.09   2
  -2  -6  14 81248.6 1990.36   3
   2  -6 -13 2181.49 502.390   6
   2  -6 -13 3672.20 516.078   2
  -2  -6  13 3157.43 639.461   2
  -2   6  13 2723.52 590.526   4
  -2  -6  13 2723.07 193.234   3
   2  -6 -12 54082.2 2101.44   2
  -2  -6  12 47717.1 2458.36   2
   2  -6 -12 52541.8 2504.51   6
   2   6 -12 53215.5 2336.73   5
  -2   6  12 52000.6 2599.36   4
   2   6 -11 2757.46 547.826   5
   2  -6 -11 2860.11 604.524   6
   2  -6 -11 2669.49 412.742   2
   2   6 -11 2440.47 469.321   1
   2  -6 -11 1982.11 565.629   4
  -2   6  11 2358.05 567.431   4
  -2  -6  11 2065.88 487.645   2
   2   6 -10 1854.14 464.153   5
   2  -6 -10 2030.70 348.280   2
   2  -6 -10 2360.01 513.737   6
   2  -6 -10 3187.38 614.851   4
  -2   6  10 2710.16 650.251   4
   2   6 -10 1894.18 362.530   1
  -2  -6  10 2375.24 521.459   2
   2   6  -9 54792.9 2120.17   1
   2  -6  -9 55181.9 2026.82   2
   2   6  -9 57871.3 2163.63   5
   2  -6  -9 55409.3 2370.00   6
  -2  -6   9 51734.4 2394.03   2
   2  -6  -9 54554.8 2636.05   4
  -2   6   9 52395.0 2546.25   4
   2   6  -8 5038.85 615.375   5
  -2   6   8 4685.23 640.530   6
   2  -6  -8 4193.72 603.335   6
  -2  -6   8 4729.55 605.015   2
   2   6  -8 5094.73 689.592   2
   2  -6  -8 4093.33 749.230   4
  -2   6   8 4355.09 731.449   4
   2  -6  -8 4608.09 505.881   2
   2   6  -8 4236.34 523.085   1
   2  -6  -7 17823.3 995.704   2
   2   6  -7 16987.1 1201.50   2
   2  -6  -7 16827.2 1122.41   6
   2   6  -7 16613.0 1026.67   5
  -2   6   7 16326.3 1305.81   4
  -2  -6   7 14971.6 1144.87   2
  -2   6   7 17413.8 1152.64   6
   2  -6  -7 16059.7 1319.14   4
   2   6  -7 16254.5 1009.68   1
  -2  -6   6 2957.71 519.423   2
  -2   6   6 3661.26 514.468   6
   2   6  -6 3510.31 511.202   2
   2   6  -6 4383.34 517.269   1
   2   6  -6 3628.95 503.800   5
   2  -6  -6 3818.30 507.011   6
   2  -6  -6 3204.04 620.460   4
  -2   6   6 4000.50 694.984   4
   2  -6  -5 6392.33 617.468   6
   2   6  -5 7868.62 765.655   2
  -2   6   5 8192.19 736.541   6
   2  -6  -5 5859.14 777.734   4
  -2   6   5 6858.79 819.327   4
  -2  -6   5 6714.84 743.803   2
   2  -6  -4 39527.1 1629.00   6
   2   6  -4 41057.3 1789.58   2
   2   6  -4 39030.8 1067.94   3
  -2  -6   4 38251.8 1790.14   2
  -2   6   4 38854.0 2047.78   4
   2  -6  -4 38651.3 1995.26   4
  -2   6   4 40105.4 1683.09   6
  -2   6   3 14547.0 905.963   6
   2   6  -3 14548.7 970.861   2
   2  -6  -3 14139.5 1136.05   4
   2  -6  -3 14865.9 884.132   6
  -2   6   3 15095.3 1230.71   4
   2   6  -3 13270.9 563.308   3
  -2  -6   3 14676.7 1010.32   2
   2  -6  -2 29543.2 1284.72   6
   2   6  -2 31390.8 1442.34   2
  -2   6   2 31281.7 1364.54   6
   2  -6  -2 33705.3 1734.80   4
  -2   6   2 31637.6 1769.33   4
  -2  -6   2 29321.1 1456.76   2
   2   6  -2 30335.6 1023.47   3
   2   6  -1 4445.06 556.736   2
   2  -6  -1 1341.81 265.297   6
  -2   6   1 1842.27 309.933   6
   2  -6  -1 1534.69 357.905   4
  -2   6   1 2071.89 521.721   4
   2   6  -1 5165.33 394.162   3
  -2  -6   1 5669.24 603.275   2
  -2   6   0 224187. 6272.79   4
  -2   6   0 229914. 5539.86   6
  -2  -6   0 228062. 5750.31   2
   2  -6   0 236937. 6047.11   4
   2   6   0 234360. 5610.08   2
   2   6   0 224586. 5325.38   3
   2  -6   0 216449. 5651.55   2
  -2  -6  -1 10725.1 777.587   2
  -2   6  -1 8174.37 608.654   6
   2  -6   1 8957.76 778.294   4
   2  -6   1 8384.72 679.777   2
   2   6   1 9526.33 687.708   2
  -2   6  -1 8791.24 881.734   4
   2   6   1 9980.62 790.050   4
  -2  -6  -2 157273. 4170.70   2
   2  -6   2 153766. 4186.94   2
  -2   6  -2 156303. 3992.55   6
   2   6   2 158688. 3990.55   2
   2   6   2 150432. 4217.90   4
   2  -6   2 160514. 4348.74   4
  -2   6  -2 158688. 4741.66   4
  -2  -6  -3 1015.56 272.026   2
   2   6   3 344.450 203.751   4
   2  -6   3 722.137 250.004   4
   2   6   3 571.428 175.280   2
  -2   6  -3 827.281 371.086   4
  -2   6  -3 900.605 232.862   6
   2  -6   3 1009.00 274.355   2
   2   6   4 153561. 4274.25   4
  -2  -6  -4 164396. 4136.24   2
   2  -6   4 160934. 4217.29   4
   2  -6   4 158665. 4273.39   2
   2   6   4 156487. 3933.36   2
  -2   6  -4 150131. 4621.32   4
  -2   6  -4 164639. 4021.32   6
   2   6   5 19504.6 1013.29   6
   2  -6   5 18693.7 1065.57   2
  -2   6  -5 20656.0 1211.76   5
  -2   6  -5 21466.7 997.574   3
   2   6   5 19273.4 1087.84   4
   2  -6   5 19857.8 1013.06   4
  -2   6  -5 21240.1 1203.89   1
  -2   6  -5 16676.3 1174.46   4
   2   6   5 18379.9 860.288   2
  -2  -6  -5 18905.2 945.204   2
  -2   6  -6 107863. 3032.39   3
   2  -6   6 113933. 3113.96   4
   2   6   6 109012. 3324.37   4
  -2  -6  -6 112062. 3038.96   2
  -2   6  -6 111944. 3481.14   1
  -2   6  -6 112839. 3495.18   5
   2   6   6 113683. 3198.02   6
  -2   6  -6 119613. 3466.06   2
   2  -6   6 113000. 3340.80   2
  -2   6  -6 114090. 3581.57   4
   2   6   6 110164. 2892.85   2
   2   6   7 2156.20 391.039   4
   2   6   7 2233.92 332.757   6
  -2   6  -7 2870.38 392.393   3
  -2   6  -7 2443.70 504.978   1
  -2  -6  -7 2630.08 334.599   2
  -2   6  -7 2776.56 552.598   5
  -2   6  -7 2523.62 449.624   2
   2  -6   7 2570.97 406.984   2
  -2   6  -7 2362.56 469.099   4
   2  -6   7 2252.08 336.184   4
  -2   6  -8 15679.8 829.782   3
  -2  -6  -8 15364.7 763.768   2
  -2   6  -8 16169.2 1139.56   5
   2   6   8 16016.6 952.258   6
   2  -6   8 15118.3 803.215   4
   2   6   8 13507.4 940.412   4
   2  -6   8 15508.1 997.796   2
  -2   6  -8 15944.8 1051.96   4
  -2   6  -8 15656.9 1052.29   2
  -2   6  -8 15862.0 1108.04   1
  -2   6  -9 41749.6 1529.70   3
  -2  -6  -9 39764.5 1350.82   2
   2   6   9 40922.8 1680.29   6
   2  -6   9 41773.8 1798.93   2
  -2   6  -9 41596.0 1956.99   5
   2  -6   9 42798.2 1460.83   4
   2   6   9 39727.5 1726.77   4
  -2   6  -9 43131.4 1797.38   4
  -2   6  -9 43698.7 1901.35   2
  -2  -6 -10 12367.3 620.354   2
   2  -6  10 13547.4 978.801   2
  -2   6 -10 12252.1 1122.05   5
   2   6  10 13163.5 924.877   4
   2   6  10 13464.4 910.444   6
  -2   6 -10 15946.2 967.609   4
  -2   6 -10 12949.2 1033.70   2
  -2   6 -10 13038.4 796.822   3
  -2  -6 -11 46365.1 1235.25   2
   2  -6  11 45157.3 1940.39   2
  -2  -6 -11 42933.9 1306.14   2
   2   6  11 42446.8 1834.62   6
   2   6  11 41531.3 1828.91   4
  -2   6 -11 43728.0 2020.78   2
  -2   6 -11 40492.8 2107.64   5
  -2   6 -11 45329.7 1732.79   4
  -2   6 -11 42697.9 1646.75   3
  -2  -6 -12 7026.05 377.967   2
  -2   6 -12 7365.80 796.874   2
   2   6  12 7075.81 719.644   6
   2  -6  12 6451.80 701.714   2
  -2  -6 -12 7049.94 332.461   2
   2   6  12 6090.29 669.752   4
  -2   6 -12 5756.16 875.916   5
  -2   6 -12 6639.93 570.317   4
   2   6  13 21828.9 1336.09   6
  -2   6 -13 21294.4 1577.24   5
   2  -6  13 21730.1 1276.66   3
   2  -6  13 22094.3 1358.71   2
   2   6  13 21636.9 1279.70   4
  -2   6 -13 22123.7 987.102   4
  -2   6 -13 21389.4 1407.06   2
   2   6  14 7789.72 824.305   6
   2  -6  14 6862.80 753.852   3
   2   6  14 6886.33 739.045   4
  -2   6 -14 7328.63 464.034   4
   2  -6  14 6068.66 1092.03   1
   2  -6  14 6893.79 760.537   2
  -2   6 -15 21610.6 1309.53   6
  -2  -6 -15 23167.1 1439.37   6
   2  -6  15 24152.9 1418.24   3
   2  -6  15 24409.0 1987.27   1
   2   6  15 23036.2 1378.35   4
   2  -6  15 23361.2 1451.15   2
  -2  -6 -16 18668.5 1311.69   6
  -2   6 -16 17084.4 1179.92   6
   2  -6  16 19616.6 1830.20   1
   2   6  16 19912.4 1285.64   4
   2  -6  16 18735.5 1308.69   3
   2  -6  16 17277.7 1278.84   2
  -2   6 -17 1108.88 401.496   6
   2  -6  17 424.842 380.700   3
   2   6  17 1170.70 528.861   1
   2  -6  17 1938.19 518.734   2
   2   6  17 979.565 316.389   4
   2  -6  17 382.312 733.226   1
  -2  -6 -17 1401.04 466.809   6
   2   6  18 20405.6 1765.45   1
  -2   6 -18 16042.0 1247.48   6
   2  -6  18 18112.6 1969.20   1
   2   6  18 19362.9 1289.00   4
   2  -6  18 20750.2 1451.43   2
  -2  -6 -18 17821.5 1382.43   6
  -2   6 -19 1816.14 465.287   6
   2   6  19 2990.14 852.511   1
  -2  -6 -19 2358.80 564.688   6
   2  -6  19 2317.95 550.258   2
   2  -6  19 2657.15 960.767   1
  -2  -6 -20 24087.2 1698.11   6
   2   6  20 29365.1 2279.33   1
   2  -6  20 29212.9 1822.88   2
   2  -6  20 31655.1 2656.82   1
   2   6  21-287.696 571.561   1
  -2  -6 -21 256.812 342.460   6
   2  -6  21 539.455 993.290   1
   2  -6  21-154.220 318.995   2
   2   6  22 20522.3 1987.27   1
   2  -6  22 23685.2 2505.87   1
   2  -6  23 6821.92 1500.83   1
   2   6  23 7167.17 1299.10   1
   2   7 -26 9249.04 1454.41   6
   2   7 -25 784.746 683.354   6
  -2  -7  25-20.3977 526.355   2
   2  -7 -25 1819.60 659.015   6
   2  -7 -24 32745.6 2437.14   6
  -2  -7  24 28389.4 2253.57   2
   2  -7 -23-106.158 447.218   6
  -2  -7  23 1591.51 574.771   2
   2   7 -23 1289.97 745.683   6
  -2   7  23 1746.57 732.175   1
   2  -7 -22 24978.8 2080.70   6
  -2   7  22 24239.9 2096.66   1
   2   7 -22 21895.5 2030.10   6
  -2  -7  22 24503.1 1979.07   2
   2  -7 -21 2651.95 786.841   6
   2   7 -21 3286.95 887.363   6
  -2  -7  21 352.625 353.239   2
  -2   7  21 1354.03 597.587   1
  -2   7  20 13853.5 1528.33   1
   2   7 -20 10618.5 1356.72   6
  -2  -7  20 13422.8 1417.19   2
   2  -7 -20 11923.7 1422.41   6
   2   7 -19 682.921 570.071   6
   2  -7 -19-206.154 367.864   6
  -2  -7  19-593.116 462.844   2
   2   7 -18 5077.54 1024.68   6
   2  -7 -18 4538.02 870.631   6
  -2  -7  18 4361.65 816.246   2
   2   7 -17 57.0385 438.783   6
   2  -7 -17 717.773 518.609   6
  -2  -7  17 340.288 373.997   2
  -2   7  17 761.160 496.777   4
   2   7 -16 7073.48 1016.64   6
   2  -7 -16 6551.27 1004.44   6
  -2  -7  16 7385.44 1009.82   2
  -2   7  16 6790.82 1014.26   4
   2  -7 -15 2877.74 679.977   6
   2   7 -15 2640.49 709.383   6
  -2  -7  15 3532.83 717.842   2
  -2   7  15 2439.92 681.463   4
  -2  -7  14 35535.0 2143.51   2
   2  -7 -14 33791.5 2099.87   6
  -2   7  14 31784.5 2078.32   4
   2  -7 -13 908.742 525.946   6
   2   7 -13 1464.13 575.724   5
   2  -7 -13 627.228 310.353   2
  -2   7  13 231.484 422.913   4
  -2  -7  13 446.171 326.727   2
   2  -7 -12 81360.6 2761.52   2
   2  -7 -12 75056.8 3169.11   6
  -2  -7  12 75437.8 3263.41   2
   2   7 -12 76294.9 3008.12   5
  -2   7  12 75343.5 3332.16   4
   2  -7 -11-302.980 366.717   6
   2   7 -11 652.174 460.260   5
   2  -7 -11-79.3803 196.016   2
  -2   7  11 109.329 401.447   4
  -2  -7  11 31.5313 345.418   2
   2   7 -10 93823.5 3198.20   1
   2  -7 -10 95935.7 3495.30   6
   2  -7 -10 95412.1 3036.19   2
   2   7 -10 97478.2 3235.16   5
  -2   7  10 88612.0 3651.08   4
  -2  -7  10 99049.5 3622.54   2
   2   7  -9 950.793 444.676   5
   2  -7  -9 1125.71 294.061   2
  -2   7   9 769.793 449.458   4
   2   7  -9 1454.64 401.971   1
  -2  -7   9 1069.58 344.406   2
   2  -7  -9 931.916 470.038   6
   2  -7  -8 74875.8 2834.49   6
   2   7  -8 75933.8 2667.01   5
   2  -7  -8 80364.2 2593.05   2
   2   7  -8 76204.0 2658.30   1
   2  -7  -8 71789.6 3224.96   4
  -2   7   8 74299.8 3192.48   4
  -2  -7   8 75607.8 2979.15   2
  -2  -7   7 3817.05 667.218   2
  -2   7   7 3754.39 564.032   6
   2  -7  -7 3600.79 546.207   6
   2   7  -7 3661.32 571.343   5
   2   7  -7 3644.63 577.619   2
   2  -7  -7 3282.26 668.500   4
   2   7  -7 3636.92 520.410   1
  -2   7   7 3360.00 617.300   4
   2  -7  -6 261787. 6709.69   6
  -2   7   6 268442. 6839.01   6
  -2   7   6 255295. 7350.41   4
  -2  -7   6 263277. 6990.99   2
   2  -7  -6 251175. 7339.87   4
   2   7  -6 277036. 7075.96   2
  -2   7   5 20183.4 1212.07   6
   2   7  -5 21646.3 1307.88   2
  -2  -7   5 18398.0 1243.94   2
   2  -7  -5 18958.8 1131.00   6
  -2   7   5 18190.1 1417.77   4
   2   7  -5 17750.3 557.866   3
   2  -7  -5 18504.0 1405.76   4
   2   7  -4 126217. 2931.10   3
   2  -7  -4 122238. 3665.37   6
   2   7  -4 133612. 3980.32   2
  -2   7   4 132839. 3834.20   6
   2  -7  -4 130520. 4342.14   4
  -2   7   4 127670. 4348.19   4
  -2  -7   4 127892. 3967.25   2
   2   7  -3 1238.93 298.446   2
   2  -7  -3 1453.94 322.727   6
  -2   7   3 1155.55 459.576   4
   2   7  -3 1094.18 168.150   3
   2  -7  -3 1651.71 452.687   4
  -2   7   3 1198.17 290.101   6
  -2  -7   3 1651.07 396.131   2
   2  -7  -2 65642.0 2359.55   2
   2   7  -2 69536.5 2425.80   2
  -2   7   2 67084.1 2328.62   6
   2  -7  -2 66349.1 2240.00   6
   2  -7  -2 71228.4 2788.03   4
  -2   7   2 66696.8 2840.89   4
   2   7  -2 63779.1 1860.16   3
  -2  -7   2 67047.1 2470.43   2
  -2  -7   1 8745.99 784.035   2
   2   7  -1 9284.16 753.310   2
   2   7  -1 9153.61 585.516   3
  -2   7   1 8886.24 949.187   4
  -2   7   1 9670.52 724.737   6
   2  -7  -1 9134.83 766.069   2
   2  -7  -1 10296.3 934.800   4
   2   7  -1 8662.30 770.569   4
   2   7   0 36836.1 1554.35   2
   2  -7   0 37600.2 1814.92   4
  -2   7   0 38129.0 1533.68   6
   2   7   0 36741.7 1671.33   4
  -2   7   0 36502.7 1957.79   4
   2  -7   0 34692.3 1580.94   2
  -2  -7   0 36983.3 1670.94   2
  -2   7  -1 320.152 150.614   6
   2  -7   1 512.485 199.248   2
  -2  -7  -1 298.724 227.257   2
   2  -7   1 310.944 240.244   4
   2   7   1 49.9529 156.202   2
   2   7   1 520.618 247.505   4
  -2   7  -1 623.716 345.544   4
   2  -7   2 1313.91 274.599   2
  -2   7  -2 990.103 242.687   6
  -2  -7  -2 1284.21 330.868   2
   2   7   2 925.460 217.253   2
   2   7   2 796.545 255.061   4
   2  -7   2 931.555 285.338   4
  -2   7  -2 1714.73 459.580   4
   2   7   3 25156.2 1161.42   2
   2  -7   3 26074.7 1339.08   4
  -2  -7  -3 26377.8 1283.03   2
  -2   7  -3 26824.6 1197.74   6
   2   7   3 25617.2 1361.60   4
   2  -7   3 26731.4 1347.15   2
  -2   7  -3 25580.2 1564.64   4
  -2   7  -4 10258.6 957.918   4
   2  -7   4 9414.82 773.766   2
  -2   7  -4 10424.2 703.596   6
   2   7   4 10079.9 830.044   4
   2  -7   4 9616.94 757.645   4
  -2  -7  -4 10141.9 745.539   2
   2   7   4 10157.6 681.257   2
  -2  -7  -5 37632.1 1546.94   2
   2   7   5 39726.4 1630.84   6
  -2   7  -5 37801.7 1919.62   4
   2  -7   5 36118.3 1556.40   4
   2   7   5 37738.9 1424.84   2
   2   7   5 36609.0 1674.07   4
   2  -7   5 37998.3 1686.49   2
  -2  -7  -6 35858.3 1458.16   2
  -2   7  -6 36683.8 1397.65   3
  -2   7  -6 39500.5 1762.87   2
   2   7   6 34443.5 1518.24   6
  -2   7  -6 36951.6 1783.89   5
   2  -7   6 34644.0 1632.14   2
  -2   7  -6 37915.0 1782.02   1
   2  -7   6 35471.8 1480.32   4
   2   7   6 35528.1 1637.80   4
  -2   7  -6 34489.6 1795.05   4
   2   7   6 34970.7 1349.04   2
  -2   7  -7 1500.39 379.555   2
   2  -7   7 2201.51 341.236   4
  -2   7  -7 1737.92 519.063   1
  -2   7  -7 1680.06 357.158   3
   2   7   7 1678.11 316.770   6
   2   7   7 1841.30 392.395   4
   2  -7   7 1821.36 395.111   2
  -2   7  -7 2253.69 489.759   5
  -2  -7  -7 1865.83 309.533   2
  -2   7  -7 1741.83 485.889   4
  -2  -7  -8 96518.7 2779.13   2
   2   7   8 93844.0 3151.33   4
  -2   7  -8 99009.9 2764.61   3
  -2   7  -8 93914.2 3326.02   5
   2   7   8 98702.8 3078.12   6
   2  -7   8 95170.5 2817.63   4
   2  -7   8 96825.8 3183.99   2
  -2   7  -8 101667. 3331.02   4
  -2   7  -8 102599. 3369.08   2
  -2   7  -9 1989.60 414.560   2
   2   7   9 2639.64 461.170   6
  -2  -7  -9 2176.88 312.623   2
  -2   7  -9 2753.45 639.438   5
  -2   7  -9 2707.38 477.291   4
   2  -7   9 2526.78 461.449   2
   2   7   9 2091.15 409.277   4
   2  -7   9 2266.13 334.769   4
  -2   7  -9 2607.69 355.644   3
   2   7  10 111934. 3490.78   6
   2  -7  10 113379. 3618.88   2
   2   7  10 105965. 3512.36   4
  -2  -7 -10 103339. 2943.42   2
  -2   7 -10 117794. 3801.53   2
  -2   7 -10 114043. 3841.41   5
  -2   7 -10 118346. 3532.99   4
  -2   7 -10 114152. 3131.01   3
  -2   7 -11 4214.21 493.751   3
  -2   7 -11 4825.87 582.621   4
  -2   7 -11 3363.22 679.971   5
   2  -7  11 4867.26 627.033   2
   2   7  11 4081.89 561.978   6
  -2  -7 -11 3528.98 364.022   2
   2   7  11 4337.82 586.420   4
   2   7  12 92257.9 3198.03   6
  -2   7 -12 90255.6 2812.89   3
  -2  -7 -12 90085.6 2481.30   2
   2   7  12 84960.0 3154.52   4
  -2  -7 -12 101934. 2408.23   2
  -2   7 -12 91643.9 3524.87   5
  -2   7 -12 99695.8 2992.95   4
   2  -7  12 92656.3 3293.89   2
   2  -7  13 116.006 299.618   2
  -2   7 -13 529.867 473.436   5
  -2  -7 -13 112.829 112.956   2
  -2   7 -13 555.712 275.047   4
  -2  -7 -13 114.405 124.472   2
   2   7  13 230.343 230.879   4
  -2  -7 -14 47767.6 1176.70   2
   2  -7  14 46269.9 2136.15   2
  -2   7 -14 45287.4 1550.23   4
   2   7  14 42389.7 1972.74   4
  -2   7 -14 47493.3 2464.94   5
   2  -7  15 1638.70 456.554   2
   2   7  15 1599.54 410.784   4
  -2   7 -15 1354.10 267.026   4
  -2   7 -16 31899.6 1713.49   6
   2   7  16 33638.6 1814.62   4
   2  -7  16 32319.9 1883.25   2
   2  -7  17 1326.01 400.410   2
  -2   7 -17 655.795 342.721   6
   2   7  17 762.386 321.028   4
  -2   7 -18 12415.8 1116.50   6
   2   7  18 16166.8 1285.43   4
   2  -7  18 16350.1 1361.65   2
   2   7  18 15125.3 1563.70   1
  -2   7 -19 1680.82 510.533   6
   2   7  19 265.284 461.289   1
   2  -7  19 1536.68 490.537   2
   2   7  20 458.681 413.643   1
   2  -7  20-330.321 356.243   2
   2   7  21 2696.21 884.797   1
   2  -7  21 1125.15 453.736   2
   2   7  22 354.594 559.313   1
  -2  -8  25 4317.14 1001.82   2
   2   8 -25 2608.51 730.710   6
   2  -8 -24 4000.53 941.130   6
   2   8 -24 4565.57 1003.34   6
  -2  -8  24 4765.64 949.113   2
   2  -8 -23 4624.67 1013.08   6
   2   8 -23 4228.64 955.774   6
  -2   8  23 5134.88 1012.44   1
  -2  -8  23 3331.30 830.823   2
  -2   8  22 25252.9 2204.04   1
   2   8 -22 20266.8 1931.54   6
   2  -8 -22 23591.0 2053.17   6
  -2  -8  22 21496.3 1953.44   2
   2   8 -21 1554.45 710.742   6
  -2   8  21 586.660 519.922   1
   2  -8 -21 738.489 483.346   6
  -2  -8  21 1079.90 485.212   2
   2  -8 -20 26178.6 2114.26   6
   2   8 -20 23392.2 2015.12   6
  -2  -8  20 23240.3 1961.71   2
   2   8 -19 7614.56 1228.07   6
   2  -8 -19 4578.00 917.787   6
  -2  -8  19 7076.04 1072.84   2
  -2   8  19 8199.95 1163.66   4
   2  -8 -18 65791.8 3432.37   6
   2   8 -18 67015.1 3447.69   6
   2   8 -18 74822.5 2839.27   4
  -2  -8  18 71684.8 3471.59   2
  -2   8  18 71418.2 3486.79   4
   2  -8 -17 640.539 439.635   6
  -2  -8  17 1793.11 565.241   2
   2   8 -17 1715.00 596.672   6
   2   8 -17 1349.46 418.442   4
  -2   8  17 1088.60 536.282   4
  -2   8  16 79856.9 3647.05   4
  -2  -8  16 86920.4 3739.80   2
   2  -8 -15 3539.13 782.544   6
  -2  -8  15 3242.99 695.652   2
  -2   8  15 3187.66 739.801   4
   2   8 -14 72358.8 3069.43   5
   2  -8 -14 65363.7 3126.37   6
  -2  -8  14 69716.7 3205.67   2
  -2   8  14 65952.2 3239.73   4
   2   8 -13 9945.08 1110.91   5
  -2  -8  13 10750.6 1170.40   2
   2  -8 -13 11484.2 1183.15   6
  -2   8  13 10017.5 1183.05   4
   2  -8 -12 85567.6 3452.55   6
  -2  -8  12 83426.7 3481.22   2
   2   8 -12 90290.5 3290.10   5
  -2   8  12 78957.8 3554.75   4
   2  -8 -11 15127.0 1280.70   6
  -2   8  11 13438.8 1354.08   4
   2   8 -11 14237.9 1135.02   5
  -2  -8  11 14009.0 1289.82   2
   2  -8 -10 34577.6 1916.86   6
   2  -8 -10 33580.2 1600.79   2
   2   8 -10 34185.2 1795.01   5
  -2   8  10 31518.7 2053.45   4
  -2  -8  10 33068.0 1966.54   2
  -2  -8   9 4251.97 704.170   2
   2  -8  -9 3568.56 616.551   6
   2   8  -9 3715.80 636.151   5
   2  -8  -9 3112.89 513.170   2
  -2   8   9 2682.87 662.952   4
   2  -8  -8 14557.2 1148.82   6
   2   8  -8 16445.3 1119.05   1
   2   8  -8 15417.4 1137.48   5
  -2   8   8 16156.1 1392.21   4
  -2  -8   8 16976.8 1329.24   2
   2   8  -7 79519.2 2781.43   5
   2  -8  -7 79041.9 2860.34   6
  -2  -8   7 74842.7 3010.50   2
   2   8  -7 74629.7 2716.67   1
  -2   8   7 75325.5 3283.10   4
  -2  -8   6 146.413 288.305   2
   2  -8  -6 453.328 295.959   6
  -2   8   6 320.148 464.466   4
  -2  -8   5 5230.66 707.028   2
   2   8  -5 5119.37 274.396   3
  -2   8   5 4839.21 635.283   6
   2   8  -5 5581.87 692.794   2
   2  -8  -5 5181.51 624.539   6
   2  -8  -5 4939.18 781.945   4
  -2   8   5 4837.26 771.745   4
   2  -8  -4 77185.9 2658.47   6
  -2   8   4 76230.5 2742.14   6
   2   8  -4 80235.6 2884.95   2
   2   8  -4 75593.6 2816.67   4
   2  -8  -4 77158.6 3203.89   4
  -2   8   4 76547.7 3221.59   4
  -2  -8   4 75683.9 2882.52   2
   2   8  -4 76477.9 1951.34   3
  -2   8   3 11429.2 886.182   6
   2   8  -3 10977.6 915.378   4
   2  -8  -3 11220.2 1075.02   4
  -2   8   3 10377.2 1071.25   4
   2   8  -3 11508.9 934.509   2
   2   8  -3 10273.9 547.725   3
   2  -8  -3 10941.7 836.037   6
   2  -8  -3 10525.1 889.338   2
  -2  -8   3 10251.9 911.654   2
  -2  -8   2 71479.6 2702.80   2
  -2   8   2 76008.2 2611.89   6
   2  -8  -2 73274.1 2648.27   2
   2   8  -2 77621.4 2688.76   2
   2  -8  -2 78939.7 3044.79   4
  -2   8   2 78575.3 3165.31   4
   2   8  -2 70513.6 2687.62   4
   2   8  -2 71046.9 2094.47   3
  -2  -8   1 8418.72 827.503   2
  -2   8   1 8659.69 1014.42   4
   2   8  -1 8519.29 821.029   4
  -2   8   1 9077.03 745.761   6
   2  -8  -1 8536.97 881.630   4
   2  -8  -1 7428.78 721.798   2
   2   8  -1 8491.00 761.658   2
  -2   8   0 115253. 3443.47   6
  -2  -8   0 114965. 3620.20   2
   2   8   0 117996. 3495.60   2
   2   8   0 114199. 3651.84   4
   2  -8   0 119688. 3840.82   4
  -2   8   0 115637. 4097.95   4
   2  -8   0 112602. 3535.44   2
   2  -8   1 334.405 276.555   2
   2  -8   1 88.2142 291.054   4
  -2   8  -1 130.296 200.890   6
  -2  -8  -1 212.531 279.129   2
   2   8   1 68.7043 203.026   2
  -2   8  -1 256.425 326.271   4
   2   8   1-81.0217 264.544   4
  -2  -8  -2 133886. 3947.78   2
   2   8   2 124989. 3977.37   4
   2   8   2 135925. 3770.62   2
   2  -8   2 136106. 4080.58   4
   2  -8   2 129720. 3935.80   2
  -2   8  -2 130978. 4442.31   4
  -2   8  -2 139357. 3785.17   6
   2  -8   3 10543.8 854.636   4
  -2   8  -3 9777.93 748.326   6
  -2   8  -3 9480.58 972.032   4
   2   8   3 9513.60 861.167   4
   2   8   3 11179.3 779.120   2
   2  -8   3 10399.7 861.514   2
  -2  -8  -3 10075.1 812.638   2
  -2   8  -4 138629. 3810.04   6
   2   8   4 127128. 4032.80   4
  -2  -8  -4 137020. 3916.40   2
   2  -8   4 137710. 4053.89   2
  -2   8  -4 137687. 4492.47   4
   2  -8   4 134425. 3975.07   4
   2   8   4 137740. 3745.60   2
   2   8   5 459.263 274.517   6
   2  -8   5 384.833 221.837   4
   2   8   5 406.665 266.591   4
  -2   8  -5 332.720 293.254   4
   2  -8   5 53.8022 233.636   2
  -2  -8  -5 646.652 293.491   2
   2   8   5 320.972 173.785   2
  -2   8  -6 96532.9 3249.68   2
  -2  -8  -6 90104.3 2875.69   2
  -2   8  -6 89893.3 2719.32   3
   2   8   6 92188.7 2753.95   2
  -2   8  -6 93131.0 3290.17   5
   2  -8   6 94737.8 3166.75   2
  -2   8  -6 88440.8 3339.24   4
   2   8   6 92295.6 3014.11   6
   2   8   6 90066.9 3138.32   4
   2  -8   6 91389.3 2913.71   4
  -2   8  -7 26594.1 1588.59   5
   2  -8   7 24727.5 1424.40   2
   2   8   7 23619.2 1287.09   6
   2   8   7 22804.9 1382.69   4
  -2   8  -7 21802.7 1060.78   3
   2  -8   7 22077.5 1177.16   4
  -2   8  -7 23236.7 1495.39   4
  -2  -8  -7 24396.0 1224.02   2
  -2  -8  -8 23914.6 1202.98   2
   2   8   8 25196.6 1361.82   6
   2   8   8 25316.2 1460.13   4
  -2   8  -8 25628.6 1546.14   4
   2  -8   8 25105.6 1229.90   4
   2  -8   8 24406.6 1434.54   2
  -2   8  -8 22861.2 1067.63   3
  -2   8  -8 24676.7 1509.94   5
  -2   8  -9 6596.10 543.378   3
  -2  -8  -9 7172.15 616.882   2
   2   8   9 7524.94 729.783   6
  -2   8  -9 5886.88 810.201   5
   2  -8   9 6624.77 764.368   2
  -2   8  -9 7386.86 847.251   4
   2   8   9 6914.87 765.705   4
   2  -8   9 6959.39 619.601   4
  -2   8 -10 10738.1 711.916   3
   2  -8  10 11286.0 994.403   2
  -2   8 -10 12154.7 1127.47   5
   2   8  10 10460.8 959.391   4
  -2  -8 -10 9770.75 713.778   2
  -2   8 -10 11760.8 1008.84   4
  -2   8 -11 11379.2 1130.28   5
  -2  -8 -11 11262.2 753.461   2
   2  -8  11 10061.9 968.918   2
  -2   8 -11 11552.3 942.408   4
   2   8  11 10320.9 976.191   4
  -2   8 -11 11414.9 762.603   3
  -2   8 -12 354.837 247.156   3
   2  -8  12 486.757 333.710   2
  -2  -8 -12 180.372 164.286   2
  -2   8 -12 202.791 438.445   5
   2   8  12 407.835 309.228   4
  -2  -8 -12 301.126 171.025   2
  -2   8 -12 96.2448 263.156   4
  -2  -8 -13 23731.4 936.136   2
   2  -8  13 25314.5 1594.58   2
  -2   8 -13 23309.4 1685.99   5
   2   8  13 21806.1 1450.75   4
  -2   8 -13 24594.0 1316.70   4
  -2  -8 -13 22960.0 1022.30   2
  -2   8 -14 11916.3 1287.19   5
  -2  -8 -14 11133.7 619.753   2
  -2   8 -14 10186.9 794.643   4
   2   8  14 11734.6 1074.50   4
   2  -8  14 10902.9 1071.26   2
   2  -8  15-191.366 291.844   2
  -2   8 -15-254.463 489.082   5
   2   8  15 349.126 239.153   4
  -2   8 -15 353.269 210.696   4
   2   8  16 16321.7 1317.86   4
   2  -8  16 15803.1 1344.03   2
   2  -8  17 5370.27 791.158   2
  -2   8 -17 3318.47 585.164   6
   2   8  17 4345.25 713.411   4
   2  -8  18 36823.3 2192.84   2
   2   8  18 38783.4 2148.41   4
  -2   8 -18 35255.3 1947.78   6
   2  -8  19-464.278 358.316   2
  -2   8 -19-54.1985 377.432   6
   2   8  19-149.897 425.783   4
   2   8  20 26765.3 2237.59   1
   2  -8  20 24494.2 1808.84   2
   2   8  21-535.390 745.143   1
   2  -8  21 450.306 480.786   2
   2   8  22 42984.7 3075.78   1
   2   9 -25-1151.52 788.900   6
  -2  -9  25-755.529 660.527   2
   2   9 -24 16306.4 1938.60   6
  -2  -9  24 17013.0 1774.83   2
   2  -9 -23 967.356 648.624   6
   2   9 -23 1344.64 666.145   6
  -2  -9  23 803.246 542.873   2
   2  -9 -22 8713.44 1305.57   6
  -2   9  22 8542.68 1365.81   1
   2   9 -22 7267.80 1314.20   6
  -2  -9  22 9019.50 1341.64   2
   2   9 -21 4451.33 1072.97   6
  -2  -9  21 5439.58 1040.24   2
   2  -9 -21 3073.22 814.885   6
   2  -9 -20 5413.68 1009.31   6
   2   9 -20 5396.82 1127.75   6
  -2  -9  20 5675.58 1018.69   2
  -2   9  20 5893.85 1076.26   4
   2  -9 -19 21374.8 1902.14   6
   2   9 -19 19860.4 1900.23   6
  -2  -9  19 21995.5 1905.42   2
  -2   9  19 18806.1 1840.23   4
   2  -9 -18 2679.71 772.224   6
   2   9 -18 1491.50 428.993   4
  -2   9  18 2872.85 778.226   4
  -2  -9  18 1855.19 610.457   2
  -2   9  17 33391.1 2389.02   4
  -2  -9  17 35796.3 2374.00   2
   2   9 -17 38751.0 2002.84   4
   2  -9 -17 33696.7 2335.52   6
   2  -9 -16 1065.27 508.434   6
   2   9 -16 1889.71 490.884   4
  -2  -9  16 1647.61 589.809   2
  -2   9  16 1681.08 745.255   4
   2  -9 -15 21742.7 1781.28   6
  -2  -9  15 23047.3 1827.92   2
   2   9 -15 21485.7 1483.79   4
   2   9 -15 24648.9 1790.30   5
  -2   9  15 23738.6 1900.73   4
   2   9 -14 27771.8 1841.69   5
   2  -9 -14 25135.2 1867.51   6
   2   9 -14 26205.8 1665.05   4
  -2  -9  14 26688.6 1933.48   2
  -2   9  14 25129.8 1954.17   4
   2   9 -13 17141.4 1406.43   5
   2  -9 -13 18593.8 1549.08   6
   2   9 -13 18775.0 1367.38   4
  -2  -9  13 18589.7 1578.10   2
  -2   9  13 15580.2 1536.07   4
   2  -9 -12 22418.2 1642.09   6
   2   9 -12 20305.4 1504.43   5
   2   9 -12 18907.8 1401.92   4
  -2   9  12 19594.7 1692.28   4
  -2  -9  12 21463.8 1651.87   2
   2  -9 -11 18986.6 1464.21   6
   2   9 -11 17193.2 1304.38   5
   2   9 -11 16796.1 1312.80   4
  -2   9  11 17071.4 1533.68   4
  -2  -9  11 17148.8 1452.86   2
   2  -9 -10 104589. 3781.09   6
   2   9 -10 108025. 3622.01   5
   2   9 -10 102947. 3695.77   4
  -2   9  10 98673.2 4128.46   4
  -2  -9  10 100752. 3889.62   2
  -2  -9   9 1277.90 521.759   2
  -2   9   9 1472.72 654.339   4
   2   9  -9 1554.31 563.560   5
   2  -9  -9 1048.64 438.694   6
   2   9  -9 1264.33 356.233   4
   2  -9  -8 60595.1 2520.75   6
   2   9  -8 59029.2 2422.53   5
  -2  -9   8 56682.9 2651.67   2
   2   9  -8 57005.2 2507.97   4
  -2   9   8 56112.8 2861.43   4
   2  -9  -7 1403.95 370.223   6
  -2  -9   7 1531.88 429.989   2
  -2   9   7 1953.25 506.213   4
   2   9  -7 1840.76 455.164   4
   2   9  -6 168516. 5040.03   4
   2  -9  -6 164308. 4905.01   2
   2  -9  -6 166126. 4834.88   6
  -2   9   6 167890. 5519.48   4
  -2  -9   6 161243. 5092.87   2
   2   9  -5 18818.4 664.576   3
   2  -9  -5 19465.6 1224.99   6
   2   9  -5 19420.3 1334.94   4
  -2   9   5 19833.3 1556.66   4
  -2  -9   5 18310.4 1321.67   2
   2  -9  -5 20918.7 1312.62   2
   2   9  -4 49343.9 2268.77   4
  -2   9   4 50895.2 2587.57   4
   2  -9  -4 49245.0 2178.56   2
   2   9  -4 51383.5 1478.90   3
  -2  -9   4 51418.5 2344.98   2
  -2  -9   3 9805.46 949.277   2
   2   9  -3 8889.58 902.943   4
  -2   9   3 10687.8 1131.32   4
   2  -9  -3 10382.6 916.270   2
   2   9  -3 10601.6 584.781   3
  -2  -9   2 57503.3 2447.60   2
   2   9  -2 60672.8 2410.34   2
   2   9  -2 56639.6 2435.25   4
  -2   9   2 60585.6 2831.22   4
   2  -9  -2 57354.6 2341.22   2
  -2  -9   1 74844.9 2849.34   2
  -2   9   1 77086.9 2709.18   6
   2   9  -1 77908.9 2771.62   2
  -2   9   1 76116.4 3239.86   4
   2   9  -1 74461.5 2854.62   4
   2  -9  -1 76098.3 2775.87   2
  -2   9   0 30244.7 1507.99   6
   2  -9   0 30029.8 1705.23   4
   2   9   0 29081.5 1608.18   4
   2   9   0 28068.0 1458.38   2
  -2  -9   0 29766.2 1615.19   2
  -2   9   0 28484.2 1871.75   4
   2  -9   0 28601.4 1540.85   2
  -2   9  -1 151609. 4245.58   6
   2   9   1 141282. 4458.81   4
   2   9   1 150070. 4275.22   2
   2  -9   1 151948. 4621.25   4
  -2  -9  -1 149328. 4436.27   2
   2  -9   1 143978. 4356.08   2
  -2   9  -1 145049. 4948.22   4
  -2   9  -2 7257.17 672.121   6
  -2  -9  -2 7043.82 748.204   2
   2   9   2 7921.78 803.433   4
   2   9   2 7711.78 718.367   2
   2  -9   2 8950.93 853.959   2
  -2   9  -2 8546.42 1010.75   4
   2  -9   2 7494.50 783.070   4
  -2   9  -3 45909.3 1842.65   6
   2   9   3 40586.7 1972.93   4
   2  -9   3 41343.3 1921.46   4
   2  -9   3 41799.8 1930.30   2
   2   9   3 42864.0 1777.44   2
  -2  -9  -3 44097.3 1951.45   2
  -2   9  -3 44751.8 2344.44   4
   2   9   4 1684.36 331.311   2
  -2   9  -4 1579.11 330.994   6
  -2  -9  -4 1309.81 347.381   2
   2  -9   4 1238.53 302.300   4
   2   9   4 1096.99 318.361   4
  -2   9  -4 1160.82 441.001   4
   2  -9   4 1525.90 413.016   2
  -2  -9  -5 95662.6 3151.21   2
   2  -9   5 97018.2 3291.72   2
   2  -9   5 96711.4 3156.53   4
   2   9   5 91580.7 3297.85   4
  -2   9  -5 92272.7 3620.74   4
   2   9   5 96095.2 2986.65   2
   2  -9   6 59051.7 2223.38   4
   2  -9   6 57124.3 2389.95   2
  -2   9  -6 55395.8 2612.91   4
  -2  -9  -6 60147.5 2265.87   2
   2   9   6 55863.1 2398.71   4
   2   9   6 54444.9 2054.87   2
  -2   9  -7 24870.9 1580.58   5
  -2   9  -7 25943.2 1207.06   3
   2  -9   7 25608.7 1520.12   2
   2  -9   7 27350.3 1385.12   4
  -2  -9  -7 26467.3 1382.84   2
   2   9   7 24634.2 1548.90   4
  -2   9  -7 27111.7 1713.63   4
   2   9   8 33026.5 1801.94   4
  -2   9  -8 34173.2 1377.35   3
  -2  -9  -8 33578.3 1572.95   2
  -2   9  -8 37716.5 2014.41   4
   2  -9   8 35242.5 1819.46   2
   2  -9   8 31389.8 1516.16   4
  -2   9  -8 36161.6 1976.95   5
  -2   9  -9 567.837 490.263   5
  -2   9  -9 518.612 264.055   3
   2   9   9 894.025 380.410   4
  -2   9  -9 1426.40 463.635   4
   2  -9   9 1181.48 385.407   2
  -2  -9  -9 868.472 282.036   2
   2  -9   9 579.922 228.026   4
  -2   9 -10 39100.5 1471.67   3
  -2  -9 -10 34101.8 1562.57   2
   2  -9  10 39725.4 2021.59   2
  -2   9 -10 38427.5 2082.96   5
   2   9  10 35338.1 1918.05   4
  -2   9 -10 41264.2 2066.96   4
  -2   9 -11 2765.42 383.394   3
  -2  -9 -11 3210.30 444.446   2
  -2   9 -11 3906.16 823.254   5
   2  -9  11 3606.16 636.260   2
   2   9  11 2911.96 578.258   4
  -2   9 -11 4373.07 677.319   4
   2  -9  12 17517.5 1338.39   2
  -2  -9 -12 16895.5 981.942   2
  -2   9 -12 17268.0 1499.80   5
   2   9  12 17241.0 1341.63   4
  -2   9 -12 18016.3 1263.16   4
  -2   9 -12 16284.2 965.584   3
  -2  -9 -13 6544.89 507.880   2
   2  -9  13 6204.68 839.142   2
  -2  -9 -13 5777.18 542.953   2
  -2   9 -13 5641.18 959.460   5
  -2   9 -13 7142.71 771.879   4
   2   9  13 5819.56 825.406   4
  -2   9 -13 6955.52 627.349   3
  -2  -9 -14 14750.0 828.768   2
   2  -9  14 14669.5 1285.61   2
  -2   9 -14 14035.4 1417.26   5
   2   9  14 13952.7 1236.22   4
  -2   9 -14 14924.6 1045.41   4
  -2   9 -15 7330.38 1038.68   5
  -2   9 -15 5786.92 615.939   4
   2   9  15 5827.26 796.801   4
   2  -9  15 5881.96 848.362   2
   2  -9  16 6228.28 844.542   2
  -2   9 -16 6838.28 1074.09   5
   2   9  16 6454.95 890.539   4
   2   9  17 20811.0 1591.06   4
   2  -9  17 20311.9 1612.11   2
   2  -9  18 2222.57 622.174   2
   2   9  18 2540.89 577.523   4
  -2   9 -18 2432.29 511.844   6
   2   9  19 43764.8 2454.28   4
   2  -9  19 42996.7 2511.40   2
   2  -9  20-172.764 419.380   2
   2   9  21 24368.4 2290.01   1
   2  -9  21 18088.6 1650.68   2
   2  10 -24 842.245 640.714   6
   2  10 -23 12553.8 1748.48   6
  -2 -10  23 21771.8 2102.32   2
  -2 -10  22 8915.08 1398.35   2
   2  10 -22 7191.84 1256.68   6
   2 -10 -22 7222.33 1247.27   6
   2 -10 -21 10606.1 1451.75   6
   2  10 -21 9762.94 1447.90   6
  -2 -10  21 11910.6 1529.12   2
  -2  10  21 10901.2 1447.43   4
  -2 -10  20 1286.77 571.867   2
  -2  10  20 1867.19 738.630   4
   2  10 -20 1931.61 774.557   6
   2 -10 -20 1522.18 631.465   6
   2 -10 -19 10650.8 1385.56   6
   2  10 -19 11969.3 1458.52   6
  -2  10  19 12257.0 1525.76   4
  -2 -10  19 11619.9 1523.41   2
   2 -10 -18 17714.0 1776.53   6
  -2 -10  18 18435.0 1786.25   2
  -2  10  18 17685.9 1760.24   4
   2 -10 -17 147.451 384.928   6
   2  10 -17 80.9822 281.317   4
  -2 -10  17 690.239 602.283   2
  -2  10  17 299.440 460.338   4
   2  10 -16 6154.94 810.947   4
  -2 -10  16 6065.35 966.078   2
  -2  10  16 7334.37 1124.27   4
   2  10 -16 6265.03 993.729   5
   2 -10 -16 6355.63 1000.35   6
   2 -10 -15 1106.81 508.148   6
  -2 -10  15 1140.47 559.626   2
   2  10 -15 609.939 457.046   5
   2  10 -15 672.611 346.014   4
  -2  10  15 827.973 520.120   4
   2 -10 -14 7305.35 1017.33   6
   2  10 -14 7557.72 1021.58   5
   2  10 -14 7226.15 913.826   4
  -2  10  14 6982.78 1098.02   4
  -2 -10  14 8653.67 1159.15   2
   2 -10 -13 13391.6 1343.19   6
   2  10 -13 13765.8 1270.80   5
   2  10 -13 13878.1 1223.01   4
  -2 -10  13 13418.6 1385.85   2
  -2  10  13 10347.5 1283.48   4
   2  10 -12-411.741 508.484   5
   2 -10 -12 157.688 361.018   6
   2  10 -12 29.0272 348.497   4
  -2  10  12 413.558 469.300   4
  -2 -10  12 422.212 455.277   2
   2 -10 -11 118348. 4277.29   6
   2  10 -11 117068. 4062.83   5
   2  10 -11 116730. 4184.46   4
  -2  10  11 115566. 4635.51   4
  -2 -10  11 118785. 4464.18   2
   2  10 -10-89.2996 369.658   4
   2  10 -10 1011.89 477.251   5
   2 -10 -10-3.61422 325.488   6
  -2 -10  10 10.3800 364.214   2
  -2  10  10 48.9773 442.319   4
   2 -10  -9 108594. 3792.82   6
   2 -10  -9 103331. 3776.37   2
   2  10  -9 97624.1 3547.42   5
   2  10  -9 101412. 3783.62   4
  -2  10   9 96374.1 4138.56   4
  -2 -10   9 105234. 3986.55   2
   2 -10  -8-2.35019 284.327   2
  -2 -10   8-67.2362 324.882   2
   2 -10  -8 185.439 360.714   6
   2  10  -8-64.6115 506.655   5
  -2  10   8 140.011 387.402   4
   2  10  -8 97.5175 348.276   4
   2  10  -7 58054.9 2649.54   4
   2 -10  -7 55613.1 2452.65   6
  -2  10   7 53953.0 2884.37   4
  -2 -10   7 60288.5 2738.05   2
   2 -10  -7 56818.9 2545.62   2
   2 -10  -6 1408.34 382.125   6
   2 -10  -6 1553.58 454.159   2
   2  10  -6 1390.25 140.643   3
  -2 -10   6 2603.17 570.281   2
  -2  10   6 1879.88 641.134   4
   2  10  -6 1555.27 499.775   4
   2  10  -5 91078.2 3386.38   4
  -2  10   5 80263.6 3618.93   4
   2 -10  -5 84199.7 3185.35   2
   2  10  -5 87191.0 2170.75   3
  -2 -10   5 83723.6 3332.45   2
   2 -10  -4-434.446 374.173   2
  -2 -10   4-87.0056 340.549   2
  -2  10   4 275.472 467.185   4
   2  10  -4 640.315 328.667   4
   2  10  -4 198.201 148.565   3
  -2 -10   3 51021.9 2397.21   2
  -2  10   3 51307.6 2709.90   4
   2 -10  -3 53143.0 2300.21   2
   2  10  -3 48633.9 2353.59   4
  -2 -10   2 11505.0 1051.46   2
   2  10  -2 12311.4 1106.22   4
  -2  10   2 11892.5 1256.23   4
   2 -10  -2 12299.7 1030.26   2
   2 -10  -1 29147.6 1615.89   2
  -2 -10   1 27624.4 1632.67   2
   2  10  -1 25737.1 1622.02   4
  -2  10   1 27583.9 1927.12   4
  -2 -10   0 4865.87 705.734   2
   2  10   0 3434.76 575.954   4
  -2  10   0 4293.67 790.742   4
   2 -10   0 3711.69 600.124   2
  -2 -10  -1 307.991 256.457   2
   2  10   1 71.9809 341.419   4
  -2  10  -1 231.283 436.316   4
   2  10   1 231.673 231.766   2
   2 -10   1 461.339 272.771   2
  -2 -10  -2 15644.0 1143.29   2
   2  10   2 14145.1 1168.94   4
   2 -10   2 15690.4 1158.61   2
   2  10   2 13901.8 1012.41   2
  -2  10  -2 14760.1 1370.30   4
   2  10   3 16584.5 1258.43   4
   2 -10   3 15971.4 1176.58   2
  -2  10  -3 13630.8 1322.84   4
   2  10   3 17195.3 1110.30   2
  -2 -10  -3 16848.0 1196.08   2
  -2 -10  -4 36064.1 1795.12   2
   2 -10   4 36434.7 1861.44   2
   2  10   4 32591.6 1846.57   4
  -2  10  -4 34396.2 2092.85   4
   2  10   4 35011.7 1655.84   2
  -2 -10  -5 24646.6 1467.43   2
   2  10   5 24407.6 1328.29   2
   2 -10   5 23164.4 1390.29   4
   2 -10   5 25478.3 1530.73   2
   2  10   5 21309.0 1467.98   4
  -2  10  -5 24795.1 1784.17   4
   2 -10   6 14479.0 1161.55   2
  -2 -10  -6 13056.0 1029.97   2
   2 -10   6 12774.4 986.753   4
   2  10   6 13054.7 1103.77   4
  -2  10  -6 11768.1 1228.66   4
   2  10   6 13473.7 953.421   2
  -2 -10  -7 68208.8 2623.22   2
  -2  10  -7 70708.3 2302.42   3
   2 -10   7 69925.6 2840.56   2
  -2  10  -7 76622.3 3071.30   5
   2 -10   7 69595.6 2581.07   4
   2  10   7 66025.1 2833.94   4
  -2  10  -7 68402.9 3112.28   4
  -2  10  -8 4165.47 489.680   3
  -2 -10  -8 4997.40 647.194   2
  -2  10  -8 7543.95 998.527   5
   2 -10   8 5692.93 791.091   2
   2 -10   8 4670.82 582.234   4
   2  10   8 4608.46 702.125   4
  -2  10  -8 6211.62 848.336   4
  -2  10  -9 67034.1 2159.85   3
  -2 -10  -9 65533.0 2504.77   2
   2  10   9 60749.7 2765.25   4
  -2  10  -9 69500.1 3013.36   4
   2 -10   9 69962.2 2886.93   2
  -2  10  -9 70012.6 2982.94   5
  -2  10 -10 2413.36 387.486   3
   2 -10  10 1686.69 462.369   2
  -2 -10 -10 2286.23 447.307   2
  -2  10 -10 2582.84 738.769   5
   2  10  10 1960.43 544.441   4
  -2  10 -10 2936.46 606.370   4
  -2 -10 -11 44385.4 1915.73   2
  -2  10 -11 49995.5 2396.98   4
   2 -10  11 46246.9 2350.78   2
  -2  10 -11 44686.5 2450.49   5
   2  10  11 45376.1 2346.61   4
  -2  10 -11 48092.7 1731.35   3
  -2 -10 -12 10209.2 822.610   2
  -2  10 -12 10517.1 1182.11   5
   2 -10  12 11030.4 1117.80   2
   2  10  12 9697.90 1052.43   4
  -2  10 -12 9885.70 999.722   4
  -2  10 -12 10586.1 729.706   3
   2 -10  13 56455.8 2731.34   2
  -2  10 -13 55437.4 2862.70   5
   2  10  13 55793.4 2709.32   4
  -2 -10 -13 57495.1 2121.88   2
  -2  10 -13 56890.5 2463.47   4
  -2  10 -13 58314.7 2006.68   3
   2 -10  14 304.780 399.826   2
  -2  10 -14-10.9527 562.779   5
  -2 -10 -14 624.679 277.403   2
  -2  10 -14-211.323 266.562   4
   2  10  14 55.6942 276.661   4
   2 -10  15 21900.6 1683.26   2
  -2  10 -15 22446.3 1818.88   5
   2  10  15 20858.4 1627.95   4
  -2  10 -15 22799.2 1366.34   4
  -2  10 -16 388.103 521.319   5
   2 -10  16 167.310 379.700   2
   2  10  16 312.380 319.990   4
  -2  10 -17 15104.9 1623.11   5
   2  10  17 17122.2 1533.09   4
   2 -10  17 18621.0 1578.91   2
   2  10  18 1809.65 536.148   4
   2 -10  18 1471.90 464.530   2
   2 -10  19 1672.69 584.029   2
   2  10  19 1796.82 664.107   4
   2 -10  20 468.617 367.248   2
   2 -10  21 197.730 413.227   2
   2  11 -23 2136.46 798.416   6
   2  11 -22 1513.88 842.996   6
  -2 -11  22 1636.91 737.662   2
   2 -11 -21 9192.51 1361.70   6
   2  11 -21 8715.54 1332.26   6
  -2 -11  21 9635.55 1417.89   2
  -2  11  21 9016.55 1386.75   4
   2  11 -20 221.427 538.244   6
   2 -11 -20 1006.44 624.298   6
  -2 -11  20-122.727 588.919   2
  -2  11  20-976.775 790.133   4
   2 -11 -19 19809.4 1936.35   6
   2  11 -19 16354.0 1736.85   6
  -2 -11  19 19275.4 1911.93   2
  -2  11  19 20388.7 2014.61   4
   2 -11 -18 796.982 427.356   2
   2 -11 -18 965.964 621.431   6
  -2 -11  18 784.226 534.568   2
  -2  11  18-362.552 616.089   4
   2  11 -17 53920.2 3002.04   5
   2  11 -17 59906.1 2777.03   4
  -2 -11  17 60369.1 3343.57   2
   2 -11 -17 53912.9 3125.69   6
  -2  11  17 55337.2 3307.66   4
   2 -11 -17 47715.9 2695.78   2
   2 -11 -16 262.428 385.183   6
   2  11 -16 406.745 390.465   4
   2  11 -16 1247.54 794.219   5
   2 -11 -16-296.578 426.105   2
  -2  11  16 497.603 515.477   4
  -2 -11  16 123.831 481.906   2
   2  11 -15 38806.3 2206.63   4
   2 -11 -15 37839.6 2449.55   6
   2  11 -15 35695.8 2230.24   5
  -2  11  15 32971.4 2438.06   4
  -2 -11  15 37565.2 2492.55   2
   2 -11 -15 30824.0 2076.78   2
   2 -11 -14 1124.80 570.117   6
   2 -11 -14 1257.69 469.189   2
   2  11 -14 1261.10 410.509   4
   2  11 -14 1222.63 522.587   5
  -2  11  14 1115.24 591.760   4
  -2 -11  14 1659.57 666.899   2
   2 -11 -13 32523.8 2146.26   6
   2 -11 -13 28861.1 1950.95   2
   2  11 -13 30407.6 1911.77   5
  -2  11  13 27925.2 2185.06   4
  -2 -11  13 28806.6 2090.15   2
   2  11 -13 28485.0 1896.79   4
  -2 -11  12 1258.07 599.730   2
   2 -11 -12-1.75460 389.779   2
   2  11 -12 667.759 440.507   5
   2  11 -12-104.649 344.940   4
  -2  11  12 291.477 491.165   4
   2 -11 -12 875.612 405.711   6
   2 -11 -11 29613.3 1908.80   6
   2  11 -11 23820.8 1720.18   4
   2  11 -11 24482.1 1661.57   5
  -2  11  11 24812.6 2004.05   4
  -2 -11  11 26197.1 1905.69   2
   2 -11 -11 25689.7 1776.62   2
   2 -11 -10 112.233 300.432   2
  -2 -11  10 223.716 489.228   2
   2  11 -10 481.297 409.972   4
   2  11 -10 555.916 544.601   5
  -2  11  10 95.2370 588.397   4
   2 -11 -10 64.7724 308.682   6
  -2 -11   9 5050.62 885.766   2
   2 -11  -9 2969.36 662.367   2
   2 -11  -9 2973.57 578.242   6
   2  11  -9 3076.96 696.316   5
   2  11  -9 3196.03 623.965   4
  -2  11   9 2839.10 695.415   4
   2 -11  -8 6561.66 887.764   2
   2  11  -8 3126.15 731.913   5
   2 -11  -8 4359.87 692.231   6
  -2 -11   8 5538.67 854.859   2
   2  11  -8 6070.90 875.238   4
  -2  11   8 4552.75 904.983   4
   2 -11  -7-95.5077 347.383   2
  -2 -11   7 468.614 406.267   2
   2  11  -7 145.789 341.773   4
  -2  11   7-488.273 526.076   4
   2  11  -6-91.0588 99.4550   3
   2 -11  -6 178.511 345.864   2
   2  11  -6 198.762 311.748   4
  -2  11   6 36.5698 430.480   4
  -2 -11   6-333.154 356.463   2
  -2 -11   5 16474.9 1389.43   2
   2  11  -5 17662.7 1428.95   4
  -2  11   5 19000.8 1675.55   4
   2 -11  -5 18849.8 1366.19   2
   2  11  -5 18085.3 748.082   3
   2 -11  -4 4.12654 290.804   2
  -2 -11   4 134.214 352.859   2
   2  11  -4 137.470 314.261   4
  -2  11   4-219.446 479.219   4
   2  11  -4 180.484 167.464   3
  -2 -11   3 56029.9 2616.98   2
   2  11  -3 58690.7 2681.91   4
  -2  11   3 56608.3 2965.90   4
   2 -11  -3 55588.3 2494.48   2
  -2 -11   2 2013.17 491.975   2
   2  11  -2 2811.90 640.533   4
  -2  11   2 1789.13 564.876   4
   2 -11  -2 2397.27 518.957   2
  -2 -11   1 88167.5 3398.28   2
   2 -11  -1 84605.0 3237.89   2
  -2  11   1 92843.6 3888.58   4
   2  11  -1 89648.2 3470.38   4
  -2 -11   0 2.80691 324.746   2
  -2  11   0 896.346 493.689   4
   2  11   0-383.567 361.440   4
   2 -11   0 879.049 435.283   2
  -2 -11  -1 197583. 5750.91   2
   2  11   1 194924. 5838.21   4
   2 -11   1 192082. 5655.27   2
  -2  11  -1 192247. 6380.14   4
  -2 -11  -2 360.349 402.298   2
   2  11   2 342.406 316.450   4
   2 -11   2 1240.73 561.430   2
   2 -11   3 165857. 5096.56   2
   2  11   3 161888. 5217.87   4
  -2  11  -3 169273. 5744.45   4
  -2 -11  -3 170041. 5119.92   2
   2  11   4 12548.7 1135.97   4
   2 -11   4 12405.1 1115.43   2
  -2  11  -4 10383.2 1240.53   4
  -2 -11  -4 12352.0 1107.57   2
  -2 -11  -5 55095.2 2426.26   2
   2 -11   5 54687.8 2480.36   2
   2  11   5 51199.8 2504.20   4
  -2  11  -5 50731.4 2774.21   4
   2  11   5 55601.7 2290.92   2
   2  11   6 126.972 226.574   2
  -2 -11  -6-159.810 317.101   2
   2  11   6 425.539 409.681   4
   2 -11   6 1109.92 481.617   2
  -2  11  -6 512.242 391.986   4
   2 -11   7 49806.4 2397.26   2
   2  11   7 45585.3 2362.31   4
  -2  11  -7 47313.4 2629.17   4
  -2 -11  -7 47706.8 2208.49   2
  -2  11  -7 47402.2 1840.44   3
   2  11   8 2964.30 630.471   4
  -2  11  -8 2850.97 392.560   3
  -2 -11  -8 3268.04 563.337   2
  -2  11  -8 3464.17 843.945   5
   2 -11   8 3581.34 685.018   2
  -2  11  -8 3331.29 774.849   4
  -2 -11  -9 5303.05 697.935   2
   2 -11   9 3823.36 698.191   2
  -2  11  -9 4496.52 903.557   5
  -2  11  -9 5311.90 846.884   4
   2  11   9 4295.94 748.696   4
  -2  11  -9 4634.30 492.044   3
  -2  11 -10 156.201 189.127   3
   2 -11  10-162.619 359.637   2
  -2  11 -10 818.213 559.801   5
  -2 -11 -10 707.441 311.524   2
   2  11  10 734.627 405.344   4
  -2  11 -10 552.701 369.266   4
  -2  11 -11 328.365 225.060   3
   2  11  11 44.7329 357.859   4
  -2 -11 -11 836.108 310.463   2
  -2  11 -11 1010.24 556.576   5
   2 -11  11 468.627 328.256   2
  -2  11 -11 216.615 335.560   4
  -2  11 -12 1176.58 314.325   3
  -2  11 -12-337.642 547.116   5
  -2  11 -12 145.683 306.210   4
   2  11  12 338.626 410.495   4
   2 -11  12 1121.13 484.026   2
  -2 -11 -12 321.395 242.823   2
  -2 -11 -13 15495.1 1085.45   2
   2 -11  13 15475.1 1393.29   2
  -2  11 -13 15337.0 1476.33   5
   2  11  13 14615.3 1407.33   4
  -2  11 -13 17136.7 1347.66   4
  -2  11 -13 16338.1 936.902   3
   2 -11  14 1204.68 471.637   2
  -2  11 -14 1389.74 633.277   5
   2  11  14 1175.47 503.102   4
  -2  11 -14 925.362 351.071   4
   2 -11  15 41462.0 2432.91   2
   2  11  15 36850.4 2322.96   4
  -2  11 -15 40501.1 2563.73   5
   2 -11  16-66.4129 367.743   2
   2  11  16-220.586 343.479   4
  -2  11 -16 645.063 620.573   5
  -2  11 -17 48823.6 2946.05   5
   2  11  17 46021.7 2720.60   4
   2 -11  17 42276.4 2585.07   2
   2 -11  18 31.8143 403.949   2
   2  11  18-376.469 561.412   4
   2  11  19 71025.2 3599.30   4
   2 -11  19 74721.0 3653.64   2
   2 -11  20 148.532 402.682   2
   2 -11  21 34516.6 2498.53   2
   2  12 -22 1580.89 731.342   6
   2  12 -21 7951.18 1363.60   6
  -2  12  21 9629.51 1484.38   4
  -2  12  20 4036.46 994.134   4
   2  12 -20 3783.12 974.890   6
  -2 -12  20 3684.75 955.029   2
   2 -12 -20 3623.71 973.482   6
   2 -12 -19 4834.04 1035.61   6
  -2 -12  19 6022.70 1136.52   2
  -2  12  19 5461.40 1147.89   4
   2  12 -18 1914.87 689.029   5
  -2 -12  18 2032.21 725.681   2
  -2  12  18 1797.41 735.054   4
   2 -12 -18 3437.85 870.380   6
   2 -12 -17 1213.91 643.913   6
   2 -12 -17 873.538 413.200   2
  -2  12  17 1424.90 561.685   4
   2  12 -17 953.920 536.911   5
  -2 -12  17 720.033 570.181   2
   2 -12 -16 8225.88 1152.59   6
   2 -12 -16 6584.53 991.396   2
   2  12 -16 8051.08 1214.65   5
   2  12 -16 9146.62 1086.12   4
  -2  12  16 7782.14 1284.09   4
  -2 -12  16 9854.53 1369.04   2
   2 -12 -15 4700.23 921.877   6
   2  12 -15 7917.48 1205.77   5
   2  12 -15 4379.51 809.967   4
   2 -12 -15 3796.82 750.528   2
  -2  12  15 4592.10 1036.60   4
  -2 -12  15 5539.37 1015.87   2
   2 -12 -14 9854.27 1245.16   6
   2 -12 -14 8307.44 1121.83   2
   2  12 -14 7483.78 1074.33   5
   2  12 -14 6952.16 999.718   4
  -2  12  14 8952.12 1313.66   4
  -2 -12  14 9116.78 1261.81   2
   2 -12 -13 174.735 413.528   6
   2 -12 -13 404.450 340.429   2
   2  12 -13 1403.39 604.268   5
   2  12 -13 860.751 413.411   4
  -2  12  13 786.931 524.319   4
  -2 -12  13 1015.43 464.757   2
   2 -12 -12 15164.6 1441.64   6
   2  12 -12 12483.4 1275.97   5
   2  12 -12 14675.6 1393.49   4
  -2  12  12 13529.2 1549.97   4
  -2 -12  12 12993.2 1478.29   2
   2 -12 -12 13240.0 1368.37   2
   2  12 -11 23251.2 1651.26   5
   2  12 -11 22506.6 1753.73   4
   2 -12 -11 26229.1 1859.82   6
  -2  12  11 24031.5 2039.71   4
   2 -12 -11 23219.7 1739.09   2
  -2 -12  11 23255.9 1855.76   2
  -2 -12  10 3261.75 726.622   2
   2  12 -10 3535.26 753.980   5
   2  12 -10 3086.49 686.979   4
  -2  12  10 1959.82 687.584   4
   2 -12 -10 2885.32 655.903   2
   2 -12  -9 46156.7 2470.66   2
   2  12  -9 45810.3 2421.13   5
   2  12  -9 49066.7 2648.49   4
  -2  12   9 47746.9 2909.91   4
  -2 -12   9 50353.3 2726.23   2
  -2 -12   8 97.5682 427.790   2
   2  12  -8 1144.01 429.548   4
  -2  12   8 66.0892 561.356   4
   2 -12  -8 42.5876 296.573   2
  -2 -12   7 9203.67 1090.55   2
   2 -12  -7 9587.36 1061.76   2
   2  12  -7 10481.3 1170.60   4
  -2  12   7 9211.94 1258.11   4
   2 -12  -6 1291.48 454.323   2
   2  12  -6 840.524 170.227   3
   2  12  -6 642.758 458.670   4
  -2 -12   6 937.985 451.086   2
  -2  12   6 641.328 433.056   4
   2  12  -5 56499.4 2824.24   4
  -2  12   5 51676.0 3022.13   4
   2 -12  -5 55476.7 2627.81   2
   2  12  -5 56912.4 1691.70   3
  -2 -12   5 56797.8 2775.24   2
   2  12  -4 8712.45 1008.68   4
  -2 -12   4 8535.99 1030.71   2
   2 -12  -4 8912.40 1008.39   2
  -2  12   4 9274.58 1232.89   4
   2  12  -4 8714.70 617.903   3
  -2 -12   3 11236.1 1187.85   2
   2 -12  -3 10980.2 1090.33   2
   2  12  -3 11217.6 1176.66   4
  -2  12   3 11916.9 1365.78   4
  -2 -12   2 16378.3 1357.48   2
   2  12  -2 14984.8 1348.88   4
   2 -12  -2 15078.5 1252.74   2
  -2  12   2 14787.4 1520.48   4
  -2 -12   1 29457.2 1887.92   2
   2  12  -1 26676.7 1829.20   4
   2 -12  -1 32581.9 1882.56   2
  -2  12   1 31182.9 2209.90   4
   2  12   0 13563.8 1245.07   4
   2 -12   0 11175.1 1095.38   2
  -2 -12   0 12303.1 1183.41   2
  -2  12   0 12595.3 1380.59   4
  -2 -12  -1 440.373 313.809   2
   2  12   1 458.611 411.749   4
  -2  12  -1 30.3150 483.042   4
   2 -12   1 439.160 348.141   2
   2 -12   2 17575.4 1348.39   2
  -2 -12  -2 17320.0 1357.36   2
   2  12   2 18842.6 1491.95   4
  -2  12  -2 17082.7 1629.91   4
  -2 -12  -3 5993.87 777.313   2
  -2  12  -3 7409.93 1123.69   4
   2  12   3 5720.87 817.654   4
   2 -12   3 7211.87 828.941   2
  -2 -12  -4 29485.2 1802.31   2
   2 -12   4 28893.3 1791.07   2
   2  12   4 27590.7 1822.18   4
  -2  12  -4 27328.6 2059.48   4
  -2 -12  -5 14653.5 1249.57   2
   2 -12   5 14591.3 1240.79   2
   2  12   5 13664.4 1286.78   4
  -2  12  -5 14665.0 1524.38   4
  -2 -12  -6 7342.12 907.879   2
   2 -12   6 7237.61 909.860   2
  -2  12  -6 6675.41 1050.86   4
   2  12   6 6695.31 902.511   4
  -2 -12  -7 52773.7 2502.30   2
   2 -12   7 56961.1 2689.66   2
  -2  12  -7 60482.7 2147.79   3
  -2  12  -7 53550.6 2978.01   4
   2  12   7 53377.2 2696.28   4
  -2  12  -8 1363.68 380.299   3
   2  12   8 1362.64 465.380   4
  -2  12  -8 286.414 575.925   5
   2 -12   8 1720.32 512.190   2
  -2 -12  -8 1765.89 514.572   2
  -2  12  -8 1307.78 503.778   4
  -2  12  -9 80532.9 2560.08   3
  -2 -12  -9 78143.8 3126.93   2
   2 -12   9 88003.5 3525.14   2
  -2  12  -9 85063.6 3583.79   5
  -2  12  -9 92351.4 3836.75   4
   2  12   9 80698.2 3516.82   4
  -2 -12 -10 3240.60 604.541   2
   2 -12  10 3662.59 712.522   2
  -2  12 -10 4894.84 943.176   5
   2  12  10 3833.25 725.703   4
  -2  12 -10 3944.69 462.283   3
  -2  12 -10 3206.67 736.293   4
  -2  12 -11 73073.8 2356.58   3
   2 -12  11 74912.3 3327.89   2
  -2  12 -11 73208.9 3368.11   5
  -2  12 -11 84789.6 3548.06   4
  -2 -12 -11 75385.7 2943.97   2
   2  12  11 72105.2 3346.75   4
  -2  12 -12 2151.38 650.299   5
   2 -12  12 3071.11 680.298   2
  -2  12 -12 2576.42 388.342   3
  -2 -12 -12 2275.37 484.200   2
   2  12  12 2424.86 668.727   4
  -2  12 -12 3344.07 739.938   4
  -2  12 -13 58159.3 3027.95   5
   2 -12  13 58226.1 2958.65   2
  -2 -12 -13 57133.0 2385.45   2
   2  12  13 52123.7 2879.21   4
  -2  12 -13 60376.0 2821.19   4
[truncated: 24,073,014 more chars]
